# Supplementary material for: Two new syntopic species of glassfrogs (Amphibia, Centrolenidae, Centrolene) from the southwestern Andes of Ecuador
Source: PeerJ. 2023 May 9;11:e15195. doi: 10.7717/peerj.15195 (PMC10178282; doi:10.7717/peerj.15195)
Supplement: Supplemental Information 1 [file peerj-11-15195-s001.nex]

#NEXUS

begin data;
dimensions ntax=61 nchar=6531;
format datatype = dna gap = - missing =?;
matrix

MHNLS17319_Celsiella_revocata_EU663019   CAAGGTTTGGTCCTAGCCTTGAAATCAATTATTACTTAATATACACATGCAAGTCTCCGCACCCCTGTGAAAACGCCCTTAAA-TCCCCCAACGGGATAAGGAGCCGGTATCAGGCACATT-AAAACGCCCAAGACACCTAGCTATGCCACACCCACAAGGGACCTCAGCAGTGATTAACATTGAACATAAGCGACAGCTTGACTCAGTTAAAGTAAAA-AGAGCCGGCAAATCTGGTGCCAGCCGCCGCGGTTACACCACGTGGCCCAAATTGACCTCTATCGGCGTAAAGCGTGATTAAAGTTATACTCC--TATTAGAGTTAAACTAAAACTAAGCTGTGACACGCTTGTGCTTAAGAAACCCAAAAACGAAAGTTACTCCAACTTAACCAACTTGAACTCACGACAGCTGAAACACAAACTGGGATTAGATACCCCACTATGCTCAGCCGTAAACTTTAAATTACACCCA-AATCGCCTGGGAACTACGAGCAAAGCTTAAAACCCAAAGGACTTGACGGTACCCCACATCCACCTAGAGGAGCCTGTCCTATAATCGATACCCCCCGTTCAACCTCACCACTTCTTGCCCAATCAGCCTGTATACCTCCGTCGTCAGCTTACCACGTGAGCGCAAATCAGTGAGCCAAATGCCC-ACACGCCAATACGTCAGGTCAAGGTGCAGCAAATGAAGTGGGAAGAGATGGGCTACACTCTCTAATATAGAAAACACAGAAGACTACTTATGAAACCTAGTCTAAAGGCGGATTTAGAAGTAAAAAGAAAACATGAGCGTTC-TTTTTAACCCGGCACT-GGGGTGTGTACACACCGCCCGTCACCCTCCTCAAAG--CCCA-AACAAAGTAA-ACAACTAACAAACGCAACATAGAAGAGGCAAGTCGTAACATGGTAAGTATACCGGAAAACTAATTCCAACACCACCTAAGAACCCTTAAACAATATTGAGTAATTCTATACAA-CTATAGAAGATTTTATGTTAAAACTAGTAACAAGAAGAAGAACTTCTCTTACA-ATGCAAATGTAAATCAGATAGGACGCCCCGCTGATAATTA-ACACCTATGAATAAAAAGTAGTAACCTAACAAGAAAACCCTACTACAAA-CCATACGTTAACCTAACACCAGAGCATTTCAAGAAAGATTAAAAGAAAAAGAAGGAACTCGGCAAA-TATTAACCTCGCCTGTTTACCAAAAACATCGCCTCTTGA-AC-CATTATAAGAGGTCCAGCCTGCCCAGTGACCCCGTTCAACGGCCGCGGTATCCTAACCGTGCGAAGGTAGCGTAATCACTTGTTCTTTAAATAAGGACTAGTATGAACGGCACCACGAAGGTTACACTGTCTCCTCTTTCTAATCAGTTAAACTAATCTCCCCGTGAAGAAGCGGGGATAAACACATAAGACGAGAAGACCCTATGGAGCTTCAAACTAT-AAGGCACTTGCCCTAACA-CAAC-TAAATTTCAGAAAA-CCA-CTACTACCCAAGCAAGATGACCCCTTAGTTTTAGGTTGGGGTGACCGCGGAGCAAAAAAAAACCTCCACATTGAAAGGAG-CCCACTCCTTAGCCAAGAGCCACACCTCTACGCACCAACAAAATGACATTAATTGACCCAATATTTTGATCAACGAACCAAGTTACCCTAGGGATAACAGCGCAATCCACTTCGAGAGCCCCTATCGACAAGTGGGTTTACGACCTCGATGTTGGATCAGGGTATCCCGGTGGTGCAGCCGCTACCAAAGGTTCGTTT-------------------------------------------------------------------------------------------------------------------------------------------------------------------------------------------------------------------------------------------------------------------------------------------TTGCATGAAAGCTGCCCCTATGAAAGAAGCCAGTGTCAGAGGACAAAGTGGCCTGGCCTATCCGGGTCTTCGGACCCATGGTACTCTGGAGAGCATAGGTGGGCCAATGGGTAGTTCAAGAGGAGGTGGACTTCCATCCCTGACAGATACCTTCGAACATGTCATAGAAGAACTCCTAGAAGAGGAACAAAACATAAGGCAGAGTGAGGAGAACAAGGACTCAGATATGTATTCGTCGAGGGTTATGCTGAGCACTCAAGTGCCTTTGGAGCCCCCTTTGCTTTTTCTTCTGGAGGAGTATAAAAATTACCTGGATGCTGCAAACATGTCCATGAGGGTACGGCGCCACTCAGACCCAGCCAGGCGTGGGGAATTGAGCGTATGTGACAGTATTAGCGAGTGGGTGACGGCAGCAGACAAGAAAACTGCGATCGATATGGCAGGTCAAACAGTCACTGTTCTTGAAAAAGTCCCAGTACCCAAGGGTCAACTGAAACAATATTTCTATGAGACCAAATGCAATCCTATGGGCTACATGAAGGAAGGTTGCAGGGGCATCGACAAGAGGTACTGGAACTCGCAATGCCGAACTACCCAGTCTTACGTGCGCGCTCTCACCATGGATAGCAAAAAAAAAGTTGGTTGGCGCTTTATAAGAATAGACACTTCTTGTGTATGCACACTAACCTTCTATTTATTATTCCAACCCTATGCTACATTGCCCCAATTCTCCTGGCAGTTGCTTTTTTAACCCTTATTGAACGCAAAGTCCTAGGCTATATGCAACACCGAAAAGGCCCAAATATTGTAGGACCAATAGGACTCCTACAGCCAATTGCAGACGGAGTAAAACTGTTTATTAAAGAACCCATTCGCCCAACGACCTCATCACAAACTTTATTCCTACTAACCCCAACTTTGGCTCTAACTCTAGCAATAATCATCTGGACCCCCTTACCAATACCACTCTCACTCTCTGATATAAACCTTGGAATACTATTTATCCTAGCCCTATCTAGCCTAACAGTATACTCAATCCTCGGATCAGGATGAGCATCTAACTCAAAATACGCCCTCATTGGGGCCTTACGAGCAGTTGCACAAACAATTTCATATGAAGTCACTCTAGCCCTAATCCTTCTTTGCACCATTCTCCTATCAGGAAACTTCACCTTACAAAACTTTAATATTACACAAGAACCACTATGACTTATTGTACCAATATGACCAATAGCAATAATATGATATATTTCAACTCTAGCAGAAACCAACCGAGCACCATTTGACCTAACCGAAGGAGAATCCGAGCTTGTATCTGGATTCAACGTAGAATATGCAGGAGGCCCATTTGCTCTATTTTTCCTCGCAGAATACGCAAACATCTTAATAATAAACACCATCTCTTCAATCATCTTTTTAGGATCTACAGCCATAATTATTCTTCCACTAACAACCATATCCCTTATAACCAAAGCCGCTCTACTATCAATAGCATTTTTATGAATCCGAGCCTCTTATCCTCGATTTCGATATGACCAACTCATACACCTAGTATGAAAGAACTTCCTCCCACTAACACTTGCCCTAACCATTTGACACATTGCACTTCCAATTTCCTTCATATGCACCCCCCCAACCACACAGAACCATGACTGATAAGTACAGGTTGCACCTCTCCGTTGCTGACCTGCTGTTTGTKTTCACGCTTCCGTTCTGGTCTGTGGATGCCGCCATTGGTTGGTACTTTAAAGAATTCTTGTGCAAAGCCGTCCACGTCATTTACACGGTCAACCTCTACAGCAGCGTCTTAATCTTGGCCTTTATCAGCTTGGATCGGTACTTGGCGATTGTCCACGCCACCAACAGCCAAGGATCTAGGAAACTCTTGGCGGAGAAAATTGTGTACGCTGGAGTGTGGCTTCCAGCAATTTTGTTGACTGTGCCCGACCTTGTATTTGCCAGCGTGTCGGTCATTGACRACATCTATGTGTGTGACCGAGCTGCTGCCCACCCCACCACGCTCCCCCAGCCGGAGGTCCAGCCTGTCCAGCCTCTTTCCTTCCACCGATCAGCTGGAGCTGGTCACAGAGTTCCTGGGAGGGGACATGGTGAATCAAAGCTTCATCTGTGACCAGGATGACGAGACCTTCGTCAAGTCCATCATCATCCAGGACTGTATGTGGAGCGGCTTTTCTGCGGCAGCCAAGCTGGAGAAAGTGGTGTCGGAGAAGCTGGCGTCTTACCAGGCTTCTAGGAAGGAGAGTTCGGTATCCTCCCAAAACCAGCAGCAAAGCCCGCAGAAGGCTCCTACCTGCCAGGAGAACGTCAGCCCCATAGGAACCRGTAGGACCGGCAGCGGTTACCTGCCGGACCCAAGTACTGATTGCATAGACCCCTCA-----------------------------------------------------------------------------------------------------------------------------------------------------------------------------------------------------------------------------------------------------------------------------------------------------------------------------------------------------------------------------------------------------------------------------------------------------------------------------------------------------------------------------------------------------------------------------------------------------------------------------------CAACCAGCGAAGAACGAAAGAAATGGGCGGCAACACTTGACAAACACCTTAGGAAGAAGATGAATTTGAAGCCTATTATGAGAATGAATGGAAACTTTGCTCGAAAGCTCATGACCGAGGAAACAGTCGAGGCCATTTGCGAGCTAATACATTCCGAGGAGAGGCAAGTGGCCCTCAAAGAACTTATGGACTTGTATCTCAAGATGAAACCAGTGTGGCGTTCTTCATGCCCAGCCAAAGAGTGCCCGGAGTTGCTCTGCCAGTACAGTTACCACTCTCAGAGATTTGCTGAGCTCTTGTCCACCAAGTTCAAGTATAGATATGAGGGCAAGATCACCAATTACTTCCACAAAACTCTAGCCCATGTCCCAGAGATCATTGAACGTGACGGTTCTATTGGAGCTTGGGCAAGTGAAGGCAACGAGTCTG--------------AACAGTGAGAATATGGAACGAGACTGTGTCCAACTTGACCCTTATGGCTCTTGGTTCGTCTGCTCCTGAAATTCTCCTTTCTGTGATTGAAGTATGTGGCCATAACTTTCAGGCTGGTGACCTCGGTCCCAGCACAATTGTTGGCAGTGCTGCATTCAATATGTTCATCATTATCGCTCTTTGCGTCTATGTGGTACCTGATGGAGAAACAAGGAGAATTAAACATCTTAGAGTTTTCTTTGTCACTGCAGCTTGGAGCATATTTGCCTATACTTGGCTGTATATGATCTTGTCCGTTTTTTCACCTGGTATCGTTGAAGTCTGGGAAAGTTTACTTACTTTTTTCTTCTTTCCTATTTGTGTTATGTTTGCTTGGGTCGCAGACAGGAGGCTGTTGTTTTACAAATATGTCTACAAAAGGTACCGGGCTGGAAAGCAGAGGGGAATGATCATTGAAACCGAAGGAGATAGACCATCCTCCAAAGCTGATATCGAGATGGATGGTAAGGCTCTCAACTCCCACACAGAAAACTTCCTTGATGGGAAATCATAATTAAAAAACCTAATGGTGAGACCTCCACAACGACTATTCGAGTATGGAATGAAACAGTTTCCAATTTAACGCTCATGGCACTTGGGTCATCTGCCCCTGAAATTCTTTTGTCATTAATTGAGGTATGTGGTCATAATTTTATTGCTGGAGATCTTGGTCCATCCACCATTGTTGGGAGTGCAGCATTTAACATGTTTATCATTCTTGCTATTTGTGTCTATGTCATACCTGATGGTGAAGTTCGAAAGATCAAGCATCTACGAGTATTTTTTGTGACTGCAGCATGGAGCATCTTTGCATACATATGGTTATATATGATCCTTGCTGTGTTCTCTCCTGGAGTGGTGCAAGTGTGGGAAGGTTTGCTCACGTTGTTCTTTTTTCCTGTGTGTGTTGTCCTCGCCTGGGTGGCAGACAGACGTCTTCTCTTCTACAAATATATGCACAAAAAGTATC
MAR510_C_notostictum_EU662992   ---------------------------------------------------------------------------------------------------AGGAGCTGGTATCAGGCACAACCAAGCTGCCCAAGACACCTAGCTACGCCACACCCA????GGAACTCAGCAGTGATTAACATTGAACATAAGCGACAGCTTGACTCA?TTAAAGTAAAA-AGAGCCGGCAAATCTGGTGCCAGCCGCCGCGGTTACACCACGTGGCTCAAATTGATTTCCATCGGCGTAAAGCGTGATTAAAGCCCCAACCT--CACTGGAGTCAAACTAAGACTAAGCTGTGACACGCTTGTACTTAAGAAGCCCAAAGACGA????????CCAATACAACCCACTTGAACCCACGACAGCTGAGCCACAAACTGAGATTAGATACCCCACTATGCTCAGCCGTAAACTTTAAATTACACCCA-TATCGCCAGGGAACTACGAGCAAAGCTTAAAACCCAAAGGACTTGACGGTACCCCACATCCACCTAGAGGAGCCTGTCCTACAATCGATACCCCCCGCTAAACCTCACCACTTCTCGCCCACTCAGCCTGTATACCTCCGTCGTCAGCTTACCACGTGAGCGCAACTCAGTGAGCTCAATGCCCTATACGCCAACACGTCAGGTCAAGGTGCAGCAAATGAAGTGGGAAGAGATGGGCTACACTCTCTAACATAGAAAACACGGAAGACTACTTATGAAACCTAG??????????????TAGAAGTAAAAAGAAAAAA-GAATGTTC-TTTTTAACTCGGCACT-GGGGTGTGTACA----------------------------------------------------------------------------------------------------------------------------------------------------------------------------------------------------------------------------------------------------------------------------------------CAAGAAAACCCTACT--ATA-CCCCATGTTTATCTAACACCAGGGCATCCCAGGAAAGATTAAAAGAAAGAAAAGGAACTCGGCAAA-TATTAACCTCGCCTGTTTACCAAAAACATCGCCTCTTGA-TA-AAATATAAGAGGTCCAGCCTGCCCAGTGACTCTGTTCAACGGCCGCGGTATCCTAACCGTGCGAAGGTAGCGTAATCACTTGTTCTTTAAATGAGGACTAGTATGAATGGCACCACGAGGGCTATACTGTCTCTTCTTTCCAATCAGTGAAACTAATCTCCCCGTGAAGAAGCGAGGATGAAAATATAAGACGAGAAGACCCTATGGAGCTTTAAACCAC-ACAACACCTGCTTTGACC-CAAC-TAAATTTCAGAAAACCCC-TCTTCACCCCAGCAGGATGA-TTGCCAGTTTTAGGTTGGGGTGACCGCGGAGCAAAAAACAACCTCCACATTGAAAGGGCACCTACCCCTTAGCCAAGAGCCACACCTCCACGCACCAATAAAATGACATTAATTGACCCAATATATTGATCAACGAACCAAGTTACC------------------------------------------------------------------------------------------------------------------------------------------------------------------------------------------------------------------------------------------------------------------------------------------------------------------------------------------------------------------------------------------TTATTTCATACTTCAGTTGCATGAAAGCTGCCCCTATGAAAGAAGCCAGTGTCAGAGGACAAAGTGGCCTGGCCTATCCGGGTCTTCGGACCCATGGTACTCTGGAGAGCATAGGTGGGCCAATGGGTAGTTCAAGAGGAGGTGGACTTCCATCCCTGACAGATACCTTTGAACATGTCATAGAAGAACTCCTAGAAGAGGAACAAAGCATAAGGCAAAGTGAGGAGAACAAGGACTCAGATATGTATTCGTCGAGGGTTATGCTGAGCACTCAAGTGCCTTTGGAGCCCCCTTTGCTTTTTCTTCTGGAGGAGTATAAAAATTACCTGGATGCTGCAAACATGTCCATGAGGGTACGGCGCCACTCAGACCCAGCCAGGCGTGGGGAATTGAGCGTATGTGACAGTATTAGCGAGTGGGTGACGGCAGCAGACAAGAAAACTGCGATAGATATGGCAGGTCAAACAGTCACTGTTCTTGAAAAAGTCCCAGTACCCAAGGGTCAACTGAAACAATATTTCTATGAGACCAAATGCAATCCCATGGGCTACATGAAGGAAGGTTGCAGGGGCATCGACAAGAGGTACTGGAACTCGCAATGCCGAACTACCCAGTCTTACGTGCGCGCTCTCACCATGGATAGCAAAAAAAAAGTTGGTTGGCG------------------------------------AACCCCATACTTATCATCCCCACCCTGTGCTACATTATCCCCATCCTCCTGGCAGTTGCCTTCCTCACCCTAATTGAGCGCAAAGTTTTAGGCTATATACAACATCGAAAAGGACCAAATATTGTAGGCCCAATAGGACTTCTTCAACCAATTGCAGACGGAGTAAAACTATTTATTAAGGAGCCCATCCGCCCAGCCACCTCCTCACAAGCCTTATTCCTATTAGCCCCAACACTGGCCTTCGCCCTAGCAATAATTATCTGAACTCCCCTGCCCATGCCCATCTCCCTCTCAGATATAAACCTAGGAATTTTATTTATCCTAGCTCTTTCAAGCCTGACAGTTTACTCGATCCTTGGGTCAGGATGAGCATCTAACTCAAAATACGCCCTAATCGGGGCACTACGAGCAGTTGCACAAACAATCTCTTATGAGGTCACTCTTGCCTTAATTCTTCTCTGCACTATCCTTCTCTCCGGCAATTTCACCTTACAAAACTTCAGCGTCACACAAGAGTCAACCTGACTTCTTATCCCCATCTGACCCCTAGCCATGATATGGTATATTTCGACCCTAGCAGAAACCAACCGAGCGCCCTTTGACCTCACCGAAGGTGAATCTGAACTTGTCTCCGGCTTTAATGTAGAATACGCAGGAGGCCCATTTGCACTATTTTTCCTTGCAGAATACGCAAACATCCTAATAATAAACACCATTTCCTCAATCATTTTTCTGGGCTCTGCAGCTATAATATTTCTTCCACTCACAACCGTGTCTTTAATGACCAAAGCAGCCCTACTTTCAATAGCATTCTTATGGGTCCGAGCCTCTTA----------------------------------------------------------------------------------------------------------------------------CAGAACCATGACTGATAAGTACAGGTTGCACCTCTCCGTTGCTGACCTGCTGTTTGTGTTCACGCTTCCGTTCTGGTCTGTGGATGCCGCCATCGGTTGGTACTTTAAAGAATTCTTGTGCAAAGCCGTCCATGTCATTTACACGGTCAACCTCTACAGCAGCGTCTTAATCTTGGCCTTTATCAGCTTGGATCGGTACTTGGCGATTGTCCACGCCACCAACAGCCAAGGATCTAGGAAACTCTTGGCGGAGAAGATTGTGTACGCYGGAGTGTGGCTTCCAGCTGTTTTGTTGACTGTGCCCGACCTTGTGTTTGCCAGCGTGTCGGACATAGAAGGCAACTATGTGTGTGATCGAGCTGTTGCCCACCCCACCACGGTCCCCCAGCCGGAGGTCCAGCCTGTCCAGCCTCTTTCCGTCTACCGATCAGCTGGAGCTGGTCACGGAGTTCCTGGGAGGGGACATGGTGAATCAAAGCT???????????????????????????????????????????????????????????????????????????????????????????????????????????????????????????????????????????????????????????????ACCAGCCGCAAAGCCCGCAGAAGCCTCCTACCTGCCAGGATAACGTCAGCCCCATAGGAACCAGTAGGACCAGCAGCGGTTACCTACAGGAACCAACTCCTGAGTGCATAGACCCTTCAGTCTGCAGAGTCACCAGTGTTTCCCGGGAACGGGCACATGCAACCACTCTCTGAAAACATCAGGAAGTACGTCATGAGCCACTTCCGCTGGAATAAGTTTGGCAGAAGGAACAGCACCAGTAGCGATAGCAACAATGCAGGTTACAAACGGGAAGATATAGCCAACTACCCCATATTCAACCTGTTCCCAAGTAGTGACAACCAGAACACACAAGATGGAAATTTGGAAGAAGAACCTATGGACAGACAAGACAATAAAAGGTCATATTCTATGGAACACTTCCGATGGGGCAAACCCGTCGGCAAGAAAAGGAGACCCATTAAGGTTTTCCCTAGTGATGCCGAGGAAGAGTCATCCGAAATCTACCCAACAGAGTACAGAAGGGAGTTGTCTGTAGAGATTGACTACCCCGATAGCAACTCTGAAGAAGACATCGACGACAGCGAGTTGATGGAAAGCCCAGTGAAAAAAGGTCGGAAGTATAAAATGCATCATTTTCGATGGGAAGGTCCACCCAAAGACAAACGATACGGAGGATTCATGACCCCTGAACGCAGTCAGACCCCTCTAATGACTCTTTTCAAAAATGCCATTATTAAA---GGCAAAGCCACCATTGAAGAACGAAAGAAATGGCTGGCAACACTTGACAAACACCTTAGGAAGAAGATGAATTTGAAGCCTATTATGAGAATCAATGGAAACTTTGCTCGAAAGCTCATGTCCATGGAAACAGTCGAGGCCATTTGCGAGCTAATACATTCCGAGGAGAGGCAAGTGGCCCTCAAAGAACTTATGGACTTGTATCTCAAGATGAAACCAGTGTGGCGATCTTCATGCCCAGCCAAAGAGTGCCCGGAGTTGCTCTGCCAGTACAGTTACCACTCTCAGAGATTTGCTGAGCTCTTGTCTACCAAGTTCAAGTATAGATATGAGGGCAAGATCACCAATTACTTCCA?????????AGCCCATGTCCCAGAGATCATTGAACGTGACGGTTCA--------------------------------------------------------------------------------------------------------------------------------------------------------------------------------------------------------------------------------------------------------------------------------------------------------------------------------------------------------------------------------------------------------------------------------------------------------------------------------------------------------------------------------------------------------------------------------------------------------------GGAAATCATAATTAAAAAACCCAATGGTGAGACCACCACAACGACTATTCGAGTGTGGAATGAAACAGTTTCCAATTTAACGCTCATGGCACTTGGGTCATCTGCCCCTGAAATTCTTTTGTCATTGATTGAGGTATGTGGTCATAATTTTATTGCTGGAGATCTTGGTCCATCCACCATTGTTGGGAGTGCAGCATTTAACATGTTTATCATTATTGCTATTTGTGTCTATGTCATACCTGATGGTGAAGTTCGAAAGATCAAGCATCTTCGAGTATTTTTTGTGACTGCAGCATGGAGCATCTTTGCATACATATGGTTATATATGATCCTTGCTGTGTTCTCTCCTGGAGTGGTGCAAGTGTGGGAAGGTTTGCTCACGTTGTTCTTTTTTCCTGTGTGTGTTGTCCTCGCCTGGGTGGCAGACCGACGTCTTCTCTTCTACAAATATATGCACAAAAAGTATC
MHUA3271_C_daidaleum_EU663007   ------TTGGTCCTGACCTT--AATCAGTTATTACTTAATATACACATGCAAGTCTCCGCACCCCTGTGAAAACGCCCTTACAATCCCCCATAGGGATAAGGAGCTGGTATCAGGCACAATTAAAATGCCCAAGACACCTAGCTACGCCACACCCACAAGGGAACTCAGCAGTGATTAACATTGAACATAAGCGACAGCTTGACTCAGTTAAAGTAAAA-AGAGCCGGCAAATCTGGTGCCAGCCGCCGCGGTTACACCACGTGGCTCAAATTGACTTCTATCGGCGTAAAGCGTGATTAAAGTTCTATTAT--TACTGGAGTTAAACTAAAATTAAGCTGTGACACGCTTGTATTTAAGAAACCCAAAGACGAAAGTTACTCCAACCTAACCAACTTGAACCCACGACATCTGAGTTACAAACTGGGATTAGATACCCCACTATGCTCAGTCGTAAACTTTAAATTACACCTA-TATCGCCAGGGAACTACGAGCAAAGCTTAAAACCCAAAGGACTTGACGGTACCCCACATCCACCTAGAGGAGCCTGTCCTATAATCGATACCCCCCGCTAAACCTCACCACTTTTCGCCCATTCAGCCTGTATACCTCCGTCGTCAGCTTACCACGTGAGCGCAACTTAGTGAGCTTAACGCCC-ATACGCCAACACGTCAGGTCAAGGTGCAGCAAATGAAGTGGGAAGAGATGGGCTACACTCTCTAATATAGAAAACACGGAAGACTACTTATGAAACCTAGTCTAAAGGCGGATTTAGAAGTAAAAAGAAAAAA-GAATGTTC-TTTTTAACTCGGCACT-GGGGTGTGTACACACCGCCCGTCACCCTCTTCAAAG--CCCC-CTAAAAGTAA-ATAACCAAATTATGCAACACAGAAGAGGCAAGTCGTAACATGGTAAGTATAC------AATTAAACCAACATTATTTAAGAACCCTTATAAACTACTGAGTAATTCTATACCT-TTATAGAAGATTTTATGTTAAAACTAGTAACAAGAAGAAGAGCTTCTCTTACA-ATGTAAGTGTAAATCAGATAGGACACCCCACTGATAATTA-ACACCAATGAATAAAAAATAGCAACCTGGCAAGAAAACCCTAAT--ATA-TCAKATGTTAACCTGACACCAGAGCATTACAAGAAAGATTAAAAGAAAAAGAAGGAACTCGGCAAA-CATTAACCCCGCCTGTTTACCAAAAACATCGCCTCTTGC--A-AAATATAAGAGGTCCAGCCTGCCCAGTGACTCTGTTCAACGGCCGCGGTATCCTAACCGTGCGAAGGTAGCGTAATCACTTGTTCTTTAAATGAGGACTAGTATGAATGGCACCACGAAGGTTATACTGTCTCCTTTTTCTAATCAGTGAAACTAATCTCCCCGTGAAGAAGCGGGGATAATTATATAAGACGAGAAGACCCTATGGAGCTTTAAACAAC-ACAACACCTGCTCTAACC-CACT-TAAATTTCAGAAAACCCCACACCTATTTATGCAGGATGA-TTGTTAGTTTTAGGTTGGGGTGACCGCGGAGTAAAAAACAACCTCCACATTGAAGGGGGGCCACCCCCTTAGCCAAGAGCCACGCCTCCACGCACCAATAAAATGACATTAATTGACCCAATATATTGATCAACGAACCAAGTTACCCTAGGGATAACAGCGCAATCCACTTCAAGAGCCCCTATCGACAAGTGGGTTTACGACCTCGATGTTGGATCAGGGTATCCCGGTGGTGCAGCCGCTACCAAAGGCTCGTTTGTT----------------------------------------------------------------------------------------------------------------------------------------------------------------------------------------------------------------------------------------------------------------------------------------------------------------------------------------------------------------------------------------------------------------------------------------------------------------------------------------------------------------------------------------------------------------------------------------------------------------------------------------------------------------------------------------------------------------------------------------------------------------------------------------------------------------------------------------------------------------------------------------------------------------------------------------------------------------------------------------------------AACCTCTTATTTATTATTCCCACCCTGTGCTACATTGTTCCAATTCTTCTGGCAGTTGCTTTCCTTACTCTAATTGAACGCAAAGTTTTAGGCTACATGCAACATCGGAAGGGGCCTAATATCGTAGGTCCAATAGGCCTCCTTCAACCAATTGCAGATGGGGTAAAACTATTTATTAAAGAACCCATCCGCCCAGCCACCTCCTCACAAACTTTATTTCTGCTAACCCCGACCCTAGCTTTTGCCTTAGCAATAATTATCTGAACCCCCTTACCAATACCAATCTCCCTATCAGACATAAACTTAGGAATTTTGTTTATTCTAGCCCTCTCAAGTTTAACTGTCTACTCCATTCTAGGATCAGGTTGAGCATCTAACTCAAAATATGCCCTAATTGGGGCTCTACGAGCAGTTGCACAAACAATCTCATATGAAGTTACCCTCGCCCTGATTCTCCTCTGCACCATTTTACTTTCAGGAAATTTTACATTACAAAACTTCAACATCACACAAGAGTCAATCTGACTATTTATTCCCGTTTGACCAATAGCCATAATATGATATATTTCAACCCTGGCTGAGACTAACCGAGCACCATTTGACCTCACCGAAGGCGAGTCTGAACTTGTCTCCGGGTTCAATGTAGAATATGCAGGCGGACCGTTTGCATTATTCTTTCTCGCAGAATATGCAAACATTCTAATGATAAACACTATCTCTGCAATTATTTTCTTGGGCTCAGCAGCAATAATCTTCTTACCTCTTACAACTATTTCCCTAATAACTAAAGCCGCCTTACTTTCAATAGCATTCTTATGAGTTCGAGCTTCTTACCCACGATTCCGATATGATCAACTAATACATCTAGTCTGAAAAAACTTTCTTCCCCTAACCCTAGCTCTCACTATTTGACACATTGCCCTCCCAATTTCMTTTAMGTATACCCCACCAAKYACACAGAACCATGACTGATAAGTACAGGTTGCACCTCTCCGTTGCTGACCTGCTGTTTGTGTTCACGCTTCCGTTCTGGTCTGTGGATGCCGCCATCGGTTGGTACTTTAAAGAATTCTTGTGCAAAGCCGTCCACGTCATTTACACGGTCAACCTCTACAGCAGCGTCTTAATCTTGGCCTTTATCAGCTTGGATCGGTACTTGGCAATTGTCCACGCCACCAACAGCCAAGGATCTAGGAAACTGTTGGCGGAGAAGATTGTGTACGCTGGAGTGTGGCTTCCAGCTATTTTGTTGACTGTGCCCGACCTTGTATTTGCCAGCGTGTCGGACATAGAAGGCAACTATGTGTGTGACCGAGCTGTTGCCCACCCCACCACGGTCCCCCAGCCGGAGGTCCAGCCTGTCCAGCCTCTTTCCGTCTACCGATCAGCTGGAGCTGGTCACAGAGTTCCTGGGAGGGGACATGGTGAATCAAAGCTTCATCTGTGACCAGGATGACGAGACGTTTGTCAAGTCCATCATCATTCAGGACTGTATGTGGAGCGGCTTTTCTGCGGCTGCCAAGCTGGAGAAAGTGGTGTCGGAGAAGCTGGCGTCTTACCAGGCTTCTAGGAGGGAGAATTCCGTATCCCCCCAAAACCAGCCGCAAAGCCCGCAGAAGGCTCCTACCTGCCAGGATAACATCAGCCCCATAGGAACCAGTAGGACCAGCAGCGGTTACCTACAGGATCCAACTCCTGAATGCATAGACCCTTCAGTCTGCAGAGTCACCAGTGTTTCCCGGGAACGTGCACATGCAACCACTCTCTGAAAACATCAGGAAGTACGTCATGAGCCACTTCCGCTGGAATAAGTTTGGGAGAAGGAACAGCACCAGTAGCGATAGCRACAATGCAGGTTACAAACGGGAAGATATAGCCAACTACCCCATATTCAACCTGTTCCCAAGTAGTGACAACCAGAACACACAAGATGGAAATTTGGAAGAAGAACCTATGGACAGACAAGACAATAAGAGGTCATATTCTATGGAACACTTCCGGTGGGGCAAACCCGTCGGCAAGAAAAGGAGACCCATTAAGGTTTTCCCTAGTGATGCCGAGGAAGAGTCATCCGAAATCTACCCAACGGAGTACAGAAGGGAGTTGTCTGTAGAGATTGACTACCCCGATAGCAACTCTGAAGAAGATATCGACGACAGCGAGTTGATGGAAAGCCCAGTGAAAAAAGGTCGGAAGTATAAAATGCATCATTTTCGATGGGAAGGTCCACCCAAAGACAAACGATACGGAGGATTCATGACCCCTGAGCGCAGTCAGACMMCTYTAATGACTCTTTTCAAAAATGCCATTATTAAAAAGGGCAAAGCCACCRTTGAAGAACGAAAGAAATGGCAGGCAACACTTGACAAACACCTTAGGAAGAAGATGAATTTGAAGCCTATTATGAGAATGAATGGAAACTTTGCTCGAAAGCTCATGTCCAAGGAAACAGTCGAGGCCATTTGCGAGCTAATACATTCCGAGGAGAGGCAAGTGGCCCTCAAAGAACTTATGGACTTGTATCTCAAGATGAAACCAGTGTGGCGATCTTCATGCCCAGCCAAAGAGTGCCCGGAGTTGCTCTGCCAGTACAGTTACCACTCTCAGAGATTTGCAGAGCTCTTGTCTACCAAGTTCAAGTATAGATATGAGGGCAAGATCACCAATTACTTTCACAAAACCCTAGCTCATGTCCCAGAGATCATTGAACGTGACGGTTCTATCGGAGCTTGGGCAAGTGAAGGAAACGAGTCTGGTAATAAACTGTTCAACAGTGAGAATATGGAACGAGACTGTGTCCAACTTGACCCTTATGGCTCTTGGTTCTTCTGCTCCTGAAATTCTCCTTTCTGTGATAGAAGTATGCGGCCATAACTTTGAAGCTGGGGACCTCGGTCCCAGCACAATTGTCGGCAGTGCTGCATTCAATATGTTCATCATTATTGCTCTTTGCGTCTATGTGGTACCTGATGGAGAAACAAGGAGGATTAAACATCTTAGAGTTTTCTTCGTCACCGCAGCTTGGAGCATATTTGCCTATACTTGGCTGTATATGATCTTGTCCGTTTTTTCACCTGGTATCGTTGAAGTCTGGGAAAGTTTACTTACTTTTTTCTTCTTTCCTATTTGTGTTTTGTTTGCTTGGGTCGCAGACAGGAGGCTGTTGTTTTACAAATATGTCTACAAAAGGTACCGGGCTGGAAAGCAGAGGGGAATGATCATTGAAACAGAAGGAGATAGACCATCCTCCAAAGCTGATATCGAGATGGATGGCAAGGCACTCAACTCCCACACAGAAAACTTCCTTGATGGGAAATCATAATTAAAAAACCCAATGGTGAGACCACCACAACGACTATTCGAGTGTGGAATGAAACAGTTTCCAATTTAACGCTCATGGCACTTGGGTCATCTGCCCCTGAAATTCTTTTGTCATTGATAGAGGTATGTGGTCATAATTTTATTGCTGGAGATCTTGGTCCATCCACCATTGTTGGGAGTGCAGCATTTAACATGTTTATCATTATTGCTATTTGTGTCTATGTCATACCTGATGGTGAAGTTCGAAAGATCAAGCATCTTCGAGTATTTTTTGTGACTGCAGCATGGAGCATCTTTGCATACATATGGTTATATATGATCCTTGCTGTGTTCTCTCCTGGAGTGGTGCAAGTGTGGGAAGGTTTGCTCACGTTGTTCTTTTTTCCTGTGTGTGTTGTCCTCGCCTGGGTGGCAGACCGACGTC---------------------------------
MAR_1152_C_aff_KM068295   CAAGGTTTGGTCCTGACCTTGAAATCAGTTATTACTTAATATACACATGCAAGTTTCCGCACCCCTGTGAAAACGCCCTTACAATCCCCACTAGGGATAAGGAGCTGGTATCAGGCACAATTAATCTGCCCAAGACACCTAGCTACGCCACACCCACAAGGGAACTCAGCAGTGATTAACATTGAGTATAAGCGACAGCTTGACTCAGTTAAAGTAAAA-AGAGCCGGCAAATCTGGTGCCAGCCGCCGCGGTTACACCACGTGGCTCAAATTGACTTCTATCGGCGTAAAGCGTGATTAAAGTCCTATAATTATACTGGAGTTAAACTAAAATTAAGCTGTGACACGCTTGTGTTTAAGAAATCCAAAGACGAAAGTTACTCCAACCTAATCAACTTGAACCCACGACAGCTGAGTCACAAACTGGGATTAGATACCCCACTATGCTCAGTCGTAAACTTTAAATTACACCTA-CATCGCCAGGGAACTACGAGTAAAGCTTAAAACCCAAAGGACTTGACGGTACCCCACATCCACCTAGAGGAGCCTGTCCTATAATCGATACCCCCCGCTAAACCTCACCACTTCTCGCCTATTCAGCCTGTATACCTCCGTCGTCAGCTTACCACGTGAGCGCAACTCAGTGAGCCTAATGCCC-ATACGCCAACACGTCAGGTCAAGGTGCAGCAAATGAAGTGGAAAGAGATGGGCTACACTCTCTAATATAGAAAATACGGAAGACTACTTATGAAACCTAGTCTAAAGGCGGATTTAGAAGTAAAAAGAAAAAA-GAATGTCC-TTTTTAACTCGGCACT-GGGGTGTGTACACACCGCCCGTCACCCTCTTCAAAG--CCCC-CAAAAAGTAA-ATAACTAAGTAATGCAACACAGAAGAGGCAAGTCGTAACATGGTAAGTATACCGGAAAACTAATACCAACATTATTTAAGAACCCTTATAAACTACTGAGTAATTCTATACCT-CTATAGAAAATTTTATGTTAAAACTAGTAACAAGAAGAAGAACTTCTCCTACA-ATGCAAATGTAAATCAGATAGGACACCCCACTGATAATTA-TCACCAGTGAGTAGAAAGTAGCAACCTAACAAGAAAACTCTACT--ACA-CCATATGTTAACCTGACACCAGAGCATTACAGGAAAGATTAAAAGAAAAAGAAGGAACTCGGCAAA-CATTAACCTCGCCTGTTTACCAAAAACATCGCCTCTTGC--A-AAATATAAGAGGTCCAGCCTGCCCAGTGACTCTGTTCAACGGCCGCGGTATCCTAACCGTGCGAAGGTAGCGTAATCACTTGTTCTTTAAATGAGGACTAGTATGAATGGCACCACGAAGGTTATACTGTCTCCTCTTTCTAATCAGTGAAACTAACCTCCCCGTGAAGAAGCGGGGATAATTACATAAGACGAGAAGACCCTATGGAGCTTTAAATTAT-ACAACACCTGCTTTAACC-CACT-TAAATTTCAGAAAACCAT-TACTTATTTCTGCAGGATAA-TTGTTAATTTTAGGTTGGGGTGACCGCGGAGTAAAAAACAACCTCCACATTGAAGGGGGGTAACCCCCTTAGCTTAGAGCCACACCTCCACGCACCAACAAAATGACATTAATTGACCCAATATATTGATCAACGAACCAAGTTACCCTAGGGATAACAGCGCAATCCACTTTAAGAGCCCCTATCGACAAGTGGGTTTACGACCTCGATGTTGGATCAGGGTATCCCGGTGGTGCAGCCGCTACCAAAGGTTCGTTTGTTCAACGATTAAAACCCTACGTGA----------------------------------------------------------------------------------------------------------------------------------------------------------------------------------------------------------------------------------------------------------------------------------------------------------------------------------------------------------------------------------------------------------------------------------------------------------------------------------------------------------------------------------------------------------------------------------------------------------------------------------------------------------------------------------------------------------------------------------------------------------------------------------------------------------------------------------------------------------------------------------------------------------------------------------------------------------------------------------------------------------------------------------------------------------------------------------------------------------------------------------------------------------------------------------------------------------------------------------------------------------------------------------------------------------------------------------------------------------------------------------------------------------------------------------------------------------------------------------------------------------------------------------------------------------------------------------------------------------------------------------------------------------------------------------------------------------------------------------------------------------------------------------------------------------------------------------------------------------------------------------------------------------------------------------------------------------------------------------------------------------------------------------------------------------------------------------------------------------------------------------------------------------------------------------------------------------------------------------------------------------------------------------------------------------------------------------------------------------------------------------------------------------------------------------------------------------------------------------------------------------------------------------------------------------------------------------------------------------------------------------------------------------------------------------------------------------------------------------------------------------------------------------------------------------------------------------------------------------------------------------------------------------------------------------------------------------------------------------------------------------------------------------------------------------------------------------------------------------------------------------------------------------------------------------------------------------------------------------------------------------------------------------------------------------------------------------------------------------------------------------------------------------------------------------------------------------------------------------------------------------------------------------------------------------------------------------------------------------------------------------------------------------------------------------------------------------------------------------------------------------------------------------------------------------------------------------------------------------------------------------------------------------------------------------------------------------------------------------------------------------------------------------------------------------------------------------------------------------------------------------------------------------------------------------------------------------------------------------------------------------------------------------------------------------------------------------------------------------------------------------------------------------------------------------------------------------------------------------------------------------------------------------------------------------------------------------------------------------------------------------------------------------------------------------------------------------------------------------------------------------------------------------------------------------------------------------------------------------------------------------------------------------------
MAR347_C_hybrida_EU662987   ------TTGGTCCTGACCTTGAAATCAGTTATTACTTAATATACACATGCAAGTCTCCGCACCCCTGTGAAAACGCCCTTACAATCCCCATTTGGGATAAGGAGCTGGTATCAGGCACAACCAAACTGCCCAAGACACCTAGCTACGCCACACCCACAAGGGAACTCAGCAGTGATTAACATTGAGCATAAGCGACAGCTTGACTCGGTTAAAGTAAAA-AGAGCCGGCAAATCTGGTGCCAGCCGCCGCGGTTACACCACGTGGCTCAAATTGATCTCTATCGGCGTAAAGCGTGATTAAAGTCCCACCCC--CATTAGAGTCAAACTAAAACTAAGCTGTGACACGCTTGTACTTAAGAAGCCCAAAGACGAAAGTTACTCCAATACAACCAACTTGAACTCACGACAGCTGAGCCACAAACTGGGATTAGATACCCCACTATGCCCAGCCGTAAACTTTAAATTACACCCA-TATCGCCAGGGAACTACGAGCAAAGCTTAAAACCCAAAGGACTTGACGGTACCCCACATCCACCTAGAGGAGCCTGTCCTATAATCGATACCCCCCGTTAAACCTCACCACTTCTCGCCCACTCAGCCTGTATACCTCCGTCGTCAGCTTACCACGTGAGCGCAACTCAGTGAGCTCAATGCCC-ATACGCCAACACGTCAGGTCAAGGTGCAGCAAATGAAGTGGGAAGAGATGGGCTACACTCTCTAATATAGAAAACACGGAAGACTACCTATGAAACCTAGTCTAAAGGCGGATTTAGAAGTAAAAAGAAAAAA-GAATGTTC-TCTTTAACTCGGCACT-GGGGTGTGTACACACCGCCCGTCACCCTCTTCAAGGCCCCCCCCCAAAAGTAA-ATAACCAACTAACGCGATACAGAAGAGGCAAGTCGTAACATGGTAAGTATAC------AACTAATCCAACACCACCTAAGAACCCTCACACAGTACTGAGTAATTCTATACTT-CTATAGAAGATTTTATGTTAAAACTAGTAACAAGAAGAAGAACTTCTCCTACGAATGCAAGTGTAGATCAGACAGGACACCCCGCTGATAATTA-ACGTCAATGAACGAAAAGTAGCAACTCAACAAGAAAACCCTACT--ACA-CCTTATGTTAATCTAACACCAGAGCATCACAGGAAAGATTAAAAGAAAGAAAAGGAACTCGGCAAA-TATTAACCTCGCCTGTTTACCAAAAACATCGCCTCTTGC-GA-AAATATAAGAGGTCCAGCCTGCCCAGTGACTCTGTTCAACGGCCGCGGTATCCTAACCGTGCGAAGGTAGCGTAATCACTTGTTCTTTAAATGAGGACTAGTATGAATGGCACCACGAAGGTTATACTGTCTCTTCTTTCTAATCAGTGAAACTAATCTCCCCGTGAAGAAGCGAGGATGAACGTATAAGACGAGAAGACCCTATGGAGCTTTAAACCGC-GCAACACCTGCTTTAACT-CAGC-TAAATTCCAGAAAACCCC-TCCTCACCTCAGCAGGATGA-TTGCCAGTTTTAGGTTGGGGTGACCGCGGAGCAAAAAACAACCTCCACATTGAAAGGGCACCTACCCCTTAGCCAAGAGCCACACCTCCACGCAACAATAAAATGACATTAATTGACCCAATATATTGACCAACGAACCAAGTTACCCTAGGGATAACAGCGCAATCCACTTCAAGAGCCCCTATCGACAAGTGGGTTTACGACCTCGATGTTGGATCAGGGTATCCCGGTGGTGCAGCCGCTACCAAAGGTTCGTTTGTT----------------------------------------------------------------------------------------------------------------------------------------------------------------------------------------------------------------------------------------------------------------------------------------------GAAAGCTGCCCCTATGAAAGAAGCCAGTGTCAGAGGACAAAGTGGCCTGGCCTATCCGGGTCTTCGGACCCATGGTACTCTGGAGAGCATAGGTGGGCCAATGGGTAGTTCAAGAGGAGGTGGACTTCCATCCCTGACAGATACCTTTGAACATGTCATAGAAGAACTCCTAGAAGAGGAACAAACCATAAGGCAAAGTGAGGAGAACAAGGACTCAGATATGTATTCGTCGAGGGTTATGCTGAGCACTCAAGTGCCTTTGGAGCCCCCTTTGCTTTTTCTTCTGGAGGAGTATAAAAATTACCTGGATGCTGCAAACATGTCCATGAGGGTACGGCGCCACTCAGACCCAGCCAGGCGTGGGGAATTGAGCGTATGTGACAGTATTAGCGAGTGGGTGACGGCAGCAGACAAGAAAACTGCGATAGATATGGCAGGTCAAACAGTCACTGTTCTTGAAAAAGTCCCAGTACCCAAGGGTCAACTGAAACAATATTTCTATGAGACCAAATGCAATCCCATGGGCTACATGAAGGAAGGTTGCAGGGGCATCGACAAGAGGTACTGGAACTCGCAATGCCGAACTACCCAGTCTTACGTGCGCGCTCTCACCATGGATAGCAAAAAAAAAGTTGGTTGGCGCTTTATAAGAATAGACACTTCTTGTGTATGCACACTAATCCATTACTCATTATTCCCACCTTGTGCTACATTGTCCCCATTCTCCTGGCAGTTGCTTTTCTCACCCTAATTGAACGCAAAGTTTTAGGCTACATACAGCACCGAAAAGGGCCAAATATTGTAGGCCCAATAGGACTCCTCCAACCAATTGCAGATGGGGTAAAACTATTTATTAAAGAACCCATCCGCCCAGCCACCTCATCACAAACCCTGTTCCTATTAACCCCAACATTGGCCTTCGCCCTGGCAATAATTATCTGAACCCCCCTACCCATGCCCATCTCCCTTTCGGACATAAACCTGGGAATCTTATTTATTCTAGCCCTCTCGAGCCTAACAGTCTACTCTATCCTTGGGTCAGGGTGAGCATCCAACTCAAAATACGCCCTAATTGGGGCACTACGAGCAGTTGCACAAACAATCTCTTATGAGGTCACCCTTGCCCTGATTCTCCTCTGCTCCATTCTTCTCTCCGGCAACTTCACTTTACAAAACTTCAGCATTACCCAAGAACCGATCTGACTCCTTATTCCCATCTGACCCATGGCCATAATATGGTTTATCTCAACCCTAGCAGAGACCAACCGAGCACCCTTTGACCTCACTGAGGGCGAATCTGAACTTGTCTCCGGATTTAACGTAGAATACGCAGGAGGCCCATTTGCACTATTCTTCCTTGCAGAGTACGCAAATATTCTAATAATAAATGCCATCTCTTCAATCATCTTCCTGGGCTCCGCAGCCATAATCTTTCTTCCACTCACAACCATAACCCTAATAACCAAAGCCGCCCTACTTTCGATAGCATTCTTATGGGTTCGAGCCTCTTACCCACGATTTCGTTATGACCAACTCATACACCTCGTCTGAAAAAACTTTCTCCCCTTAACCCTCGCCCTCACCATCTGACACATTGCCCTCCCAATCTCCCTCATGTATACCCCACCAGTCACACAGAACCATGACTGATAAGTACAGGTTGCACCTCTCCGTTGCTGACCTGCTGTTTGTGTTCACTCTTCCGTTCTGGTCTGTGGATGCCGCCATCGGTTGGTACTTTAAAGAATTCTTGTGCAAAGCCGTCCACGTCATTTACACGGTCAACCTCTACAGCAGCGTCTTAATCTTGGCCTTTATCAGCTTGGATCGGTACTTGGCGATTGTCCACGCCACCAACAGCCAAGGATCTAGGAAACTCTTGGCGGAGAAGATTGTGTACGCCGGAGTGTGGCTTCCAGCTGTTTTGTTGACTGTGCCCGACCTTGTGTTTGCCAGCGTGTCGGACATAGAAGGCAACTATGTGTGTGATCGAGCTGTTGCCCACCCCACCACGGTCCCCCAGCCGGAGGTCCAGCCTGTCCAGCCTCTTTCCGTCTACCGATCAGCTGGAGCTGGTCACGGAGTTCCTGGGAGGGGACATGGTGAATCAAAGCTTCATCTGTGACCAGGATGACGAGACGTTTGTGAAGTCCATCATCATTCAGGACTGTATGTGGAGCGGCTTCTCTGCGGCAGCCAAGCTGGAGAAAGTGGTGTCGGAGAAGCTGGCGTCTTACCAGGCTTCTAGGAGGGAGAATTCCGTATCYCCCCAAAACCAGCCGCAAAGCCCGCAGAAGCCTCCTACCTGCCAGGATAACGTCAGCCCCATAGGAACCAGTAGGACCGGCAGCGGCTACCTACAGGAACCAACTCCTGAGTGCATAGACCCTTCAGTCTGCAGAGTCACCAGTGTTTCCCGGGAACGGGCACATGCAACCACTGTCTGAAAACATCAGGAAGTACGTCATGAGCCACTTCCGCTGGAATAAGTTTGGCAGAAGGAACAGCACCAATAGCGATAGCAACAACGCAGGTTACAAACGAGAAGATATAGCCAACTACCCCATATTCAACCTGTTCCCAAGTAGTGAGAACCAGAACACACAAGATGGAAATTTGGAAGAAGAACCTATGGACAGACAAGACAATAAGAGGTCATATTCTATGGAACACTTCCGATGGGGCAAACCCGTCGGCAAGAAAAGGAGACCCATTAAGGTTTTCCCTAGTGATGCCGAGGAAGAGTCATCCGAAATCTACCCAACGGAGTATAGAAGGGAGTTGTCTGTAGAGATTGACTACCCCGATAGCAACTCTGAAGAAGACATCGACGACAACGAGTTGATGGAAAGCCCAGTGAAAAAAGGTCGGAAGTATAAAATGCATCATTTTCGATGGGAAGGTCCACCCAAAGACAAACGATACGGAGGATTCATGACCCCTGAGCGCAGTCAGACCCCACTAATGACTCTTTTCAAAAATGCCATTATTAAAAAGGGCAAAGCCACCATTGAAGAACGAAAGAAATGGCTGGCAACACTTGACAAACACCTTAGGAAGAAGATGAATTTGAAGCCTATTATGAGAATGAATGGAAACTTTGCTCGAAAGCTCATGTCCATGGAAACAGTCGAGGCCATTTGCGAGCTAATACATTCCGAGGAGAGGCAAGTGGCCCTCAAAGAACTTATGGACTTGTATCTCAAGATGAAACCAGTGTGGCGATCTTCATGCCCAGCCAAAGAGTGCCCGGAGTTGCTCTGCCAGTACAGTTACCACTCTCAGAGATTTGCTGAGCTCTTGTCTACCAAGTTCAAGTATAGATATGAGGGCAAGATCACCAATTACTTCCACAAAACCTTAGCCCATGTCCCAGAGATCATTGAACGTGACGGTTCTATCGGAGCTTGGGCAAGTGAAGGCAACGAGTCTGGTAATAAACTGTTCAACAGTGAGAATATGGAACGAGACTGTGTCCAACTTGACCCTTATGGCTCTTGGTTCGTCTGCTCCTGAAATTCTCCTTTCTGTGATAGAAGTATGTGGCCATAACTTTCAAGCTGGGGACCTCGGTCCCAGCACAATTGTTGGCAGTGCTGCATTCAATATGTTCATCATTATTGCTCTTTGCGTCTATGTGGTACCTGACGGAGAAACAAGGAGGATTAAACATCTTAGAGTTTTCTTCGTCACTGCAGCTTGGAGCATATTTGCCTATACTTGGCTGTATATGATCTTGTCCGTTTTCTCACCTGGTATCGTTGAAGTCTGGGAAAGTTTACTTACTTTTTTCTTCTTTCCTATTTGTGTTTTGTTTGCTTGGGTCGCAGACAGGAGGCTGTTGTTTTACAAATATGTCTACAAAAGGTACCGGGCTGGAAAGCAGAGGGGAATGATCATTGAAACTGAAGGAGATAGACCATCCTCCAAAGCTGATATCGAGATGGATGGTAAGGCTCTCAACTCCCACACAGAAAACTTCCTTGATGGGAAATCATAATTAAAAAACCCAATGGTGAGACCACCACAACGACTATTCGAGTGTGGAATGAAACAGTTTCCAATCTAACGCTCATGGCACTTGGGTCTTCTGCCCCTGAAATTCTTTTGTCATTGATTGAGGTATGTGGTCATAATTTTATTGCTGGAGATCTTGGTCCATCCACCATTGTTGGGAGTGCAGCATTTAACATGTTTATCATTATTGCTATTTGTGTCTATGTCATACCTGATGGTGAAGTTCGAAAGATCAAGCATCTTCGAGTATTTTTTGTGACTGCAGCATGGAGCATCTTTGCATACATATGGTTATATATGATCCTTGCTGTGTTCTCTCCTGGAGTGGTGCAAGTGTGGGAAGGTTTGCTCACGTTGTTCTTTTTTCCTGTGTGTGTTGTCCTCGCCTGGGTGGCAGACCGACGTCTTCTCTTCTACAAATATATGCACAAAAAGTATC
MHNLS17194_C_altitudinale_EU662974   CAAGGTTTGGTCCTAGCCTTGTAATCAGTTATTACTTAATATACACATGCAAGTCTCCGCACCCCTGTGAAAACGCCCTTACAATCCCCACTAGGGATAAGGAGCTGGTATCAGGCACAATCAAGCTGCCCAAGACACCTAGCTACGCCACACCCACAAGGGAACTCAGCAGTGATTAACATTGAACATAAGCGACAGCTTGACTCAGTTAAAGTAAAA-AGAGCCGGCAAATCTGGTGCCAGCCGCCGCGGTTACACCACGTGGCTCAAATTGATTTCTATCGGCGTAAAGCGTGATTAAAGTCCCAACCC--CACTGGAGTCAAACTAAGACTAAGCTGTGACACGCTTGTACTTAAGAAGCCCAAAGACGAAAGTTACTCCAATACAACCCACTTGAACCCACGACAGCTGAGCCACAAACTGGGATTAGATACCCCACTATGCTCAGCCGTAAACTTTAAATTACACCCA-TATCGCCAGGGAACTACGAGCAAAGCTTAAAACCCAAAGGACTTGACGGTACCCCACATCCACCTAGAGGAGCCTGTCCTACAATCGATACCCCCCGCTAAACCTCACCACTTCTCGCCCACTCAGCCTGTATACCTCCGTCGTCAGCTTACCACGTGAGCGCAACTCAGTGAGCTCAATGCCCTATACGCCAACACGTCAGGTCAAGGTGCAGCAAATGAGGTGGGAAGAGATGGGCTACACTCTCTAACATAGAAAACACGGAAGACTACTTATGAAACCTAGTCTAAAGGCGGATTTAGAAGTAAAAAGAAAAAA-GAATGTTC-TTTTTAACTCGGCACT-GGGGTGTGTACACACCGCCCGTCACCCTCTTCAAAG--CCCATCAGAAAGTAA-ATAACTAACTAACGCAACACAGAAGAGGCAAGTCGTAACATGGTAAGTATACCGGAA-ACTAATCCCAACACCCCCTAAGAACCCTTATACAGTACTGAGTAATTCTATACCC-CTATAGAAGATTTTATGTTAAAACTAGTAACAAGAAGAAGAACTTCTCCTACG-ATGCAAGTGTAAATCAGACAGGACACCCCGCTGATAATTA-ACACCAATGAACAAAAAGTAGCAACTCAACAAGAAAACCCTACT--ATA-CCCTATGTTAATCTAACACCAGGGCATCCCAGGAAAGATTAAAAGAAAGAAAAGGAACTCGGCAAA-TATTAACCTCGCCTGTTTACCAAAAACATCGCCTCTTGC-TA-AAATATAAGAGGTCCAGCCTGCCCAGTGACTCTGTTCAACGGCCGCGGTATCCTAACCGTGCGAAGGTAGCGTAATCACTTGTTCTTTAAATGAGGACTAGTATGAATGGCACCACGAGGGTTATACTGTCTCTTCTTTCCAATCAGTGAAACTAATCTCCCCGTGAAGAAGCGAGGATAAAAATATAAGACGAGAAGACCCTATGGAGCTTTAAACCAC-ACAACACCTGCTTTGACC-CAAC-TAAATTTCAGAAAACCCC-TCTTCACCCCAGCAGGATGA-TTGCCAGTTTTAGGTTGGGGTGACCGCGGAGCAAAAAACAACCTCCACATTGAAAGGGCACCTACCCCTTAGCCAAGAGCCACACCTCCACGCACCAATAAAATGACATTAATTGACCCAATATATTGATCAACGAACCAAGTTACCCTAGGGATAACAGCGCAATCCACTTCAAGAGCCCCTATCGACAAGTGGGTTTACGACCTCGATGTTGGATCAGGGTATCCCGGTGGTGCAGCCGCT----------------------------------------------------------------------------------------------------------------------------------------------------------------------------------------------------------------------------------------------------------------------------------------------------------------------------------------------------------------------------------------------------------------------------------------------------------------------------------------------------------------------------------------------------------------------------------------------------------------------------------------------------------------------------------------------------------------------------------------------------------------------------------------------------------------------------------------------------------------------------------------------------------------------------------------------------------------------------------------------------------------------AACCCCATACTCATCATCCCCACCCTGTGCTACATTATCCCCATCCTCCTGGCAGTTGCCTTCCTCACCCTAATTGAGCGCAAAGTTTTAGGCTACATACAACATCGAAAAGGACCAAATATTGTAGGCCCAATAGGACTTCTTCAACCAATTGCAGACGGAGTAAAACTATTTATTAAGGAACCCATCCGCCCAGCCACCTCCTCACAAGCCCTATTCCTATTAACCCCAACGCTGGCCTTCGCTCTAGCAATAATTATCTGGACCCCCCTGCCCATGCCCATCTCCCTATCAGATATAAACCTAGGAATTTTATTTATCCTAGCCCTTTCTAGCCTAACAGTTTACTCAATCCTTGGATCAGGATGAGCATCTAACTCAAAATACGCCCTAATCGGGGCACTACGAGCAGTTGCACAAACAATCTCTTATGAGGTCACCCTTGCCTTAATTCTTCTCTGCACTATCCTTCTCTCCGGCAATTTCACCCTACAAAACTTCAACATCACGCAAGAGTCAACCTGACTCCTCATCCCCATCTGACCCATAGCCATAATATGGTATATCTCAACCCTAGCAGAAACCAACCGAGCACCCTTTGACCTCACCGAAGGCGAATCTGAGCTCGTCTCCGGCTTTAATGTAGAATACGCAGGAGGCCCATTTGCACTATTTTTTCTTGCAGAATACGCAAACATCCTAATAATAAACACCATTTCCTCAATCATTTTTCTGGGCTCTGCAACTATAATATTTCTTCCACTCACAACCATGTCTTTAATGACCAAAGCAGCCCTACTTTCGATAGCATTCTTATGGGTCCGAGCCTCTTACCCACGATTTCGCTACGACCAGCTCATACACCTAGTCTGAAAAAACTTTCTTCCCTTAACCCTTGCCCTTACTATCTGACACATTGCCCTCCCAATCTC---------------------------------------------------------------------------------------------------------------------------------------------------------------------------------------------------------------------------------------------------------------------------------------------------------------------------------------------------------------------------------------------GAGCTGTTGCCCACCCCACCACGGTCCCCCAGCCGGAGGTCCAGCCTGTCCAGCCTCTTTCCGTCTACCGATCAGCTGGAGCTGGTCACGGAGTTCCTGGGAGGGGACATGGTGAATCAAAGCTTCATCTGTGACCAGGATGACGAGACGTTTGTGAAGTCCATCATCATTCAGGACTGTATGTGGAGCGGCTTCTCTGCGGCAGCCAAGCTGGAGAAAGTGGTGTCGGAGAAGCTGGCGTCTTACCAGGCTTCTAGGAGGGAGAATTCCGTATCCCCCCAAAACCAGCCGCAAAGCCCGCAGAAGCCTCCTACCTGCCAGGATAACGTCAGCCCCATAGGAACCAGTAGGACCAGCAGCGGTTACCTACAGGAACCAACTCCTGAGTGCATAGACCCTTCAGTCTGCAGAGTCACCAGTGTTTCCCGGGAACGGGCACATGCAACCACTCTCTGAAAACATCAGGAAGTACGTCATGAGCCACTTCCGCTGGAATAAGTTTGGCAGAAGGAACAGCACCAGTAGCGATAGCAACAATGCAGGTTACAAACGGGAAGATATAGCCAACTACCCCATATTCAACCTGTTCCCAAGTAGTGACAACCAGAACACACAAGATGGAAATTTGGAAGAAGAACCTATGGACAGACAAGACAATAAAAGGTCATATTCTATGGAACACTTCCGATGGGGCAAACCCGTCGGCAAGAAAAGGAGACCCATTAAGGTTTTCCCTAGTGATGCCGAGGAAGAGTCATCCGAAATCTACCCAACAGAGTACAGAAGGGAGTTGTCTGTAGAGATTGACTACCCCGATAGCAACTCTGAAGAAGACATCGACGACAGCGAGTTGATGGAAAGCCCAGTGAAAAAAGGTCGGAAGTATAAAATGCATCATTTTCGATGGGAAGGTCCACCCAAAGACAAACGATACGGAGGATTCATGACCCCTGAACGCAGTCAGACCCCTCTAATGACTCTTTTCAAAAATGCCATTATTAAA----------CCACCATTGAAGAACGAAAGAAATGGCTGGCAACACTTGACAAACACCTTAGGAAGAAGATGAATTTGAAGCCTATTATGAGAATGAATGGAAACTTTGCTCGAAAGCTCATGTCCATGGAAACAGTCGAGGCCATTTGCGAGCTAATACATTCCGAGGAGAGGCAAGTGGCCCTCAAAGAACTTATGGACTTGTATCTCAAGATGAAACCAGTGTGGCGATCTTCATGCCCAGCCAAAGAGTGCCCGGAGTTGCTCTGCCAGTACAGTTACCACTCTCAGAGATTTGCTGAGCTCTTGTCTACCAAGTTCAAGTATAGATATGAGGGCAAGATCACCAATTACTTCCACAAAACCTTAGCCCATGTCCCAGAGATCATTGAACGTGACGGTTCYATCGGAGCTTGGGCAAGTGAAGGCAACGAGTCTG---------------------------------------------------------------------------------------------------------------------------------------------------------------------------------------------------------------------------------------------------------------------------------------------------------------------------------------------------------------------------------------------------------------------------------------------------------------------------------------------------------------------------------------------------------------------------------------------------------------------------------------------------------------------------------------------------------------------------------------------------------------------------------------------------------------------------------------------------------------------------------------------------------------------------------------------------------------------------------------------------------------------------------------------------------------
MHNLS17225_C_altitudinale_EU662975   CAAGGTTTGGTCCTAGCCTTGTAATCAGTTATTACTTAATATACACATGCAAGTATCCGCACCCCTGTGAAAACGCCCTTACAATCCCCACTAGGGATAAGGAGCTGGTATCAGGCACAATCAAGCTGCCCAAGACACCTAGCTACGCCACACCCACAAGGGAACTCAGCAGTGATTAACATTGAACATAAGCGACAGCTTGACTCAGTTAAAGTAAAA-AGAGCCGGCAAATCTGGTGCCAGCCGCCGCGGTTACACCACGTGGCTCAAATTGATTTCTATCGGCGTAAAGCGTGATTAAAGTCCCAACCC--CACTGGAGTCAAACTAAGACTAAGCTGTGACACGCTTGTACTTAAGAAGCCCAAAGACGAAAGTTACTCCAATACAACCCACTTGAACCCACGACAGCTGAGCCACAAACTGGGATTAGATACCCCACTATGCTCAGCCGTAAACTTTAAATTACACCCA-TATCGCCAGGGAACTACGAGCAAAGCTTAAAACCCAAAGGACTTGACGGTACCCCACATCCACCTAGAGGAGCCTGTCCTACAATCGATACCCCCCGCTAAACCTCACCACTTCTCGCCCACTCAGCCTGTATACCTCCGTCGTCAGCTTACCACGTGAGCGCAACTCAGTGAGCTCAATGCCCTATACGCCAACACGTCAGGTCAAGGTGCAGCAAATGAGGTGGGAAGAGATGGGCTACACTCTCTAACATAGAAAACACGGAAGACTACTTATGAAACCTAGTCTAAAGGCGGATTTAGAAGTAAAAAGAAAAAA-GAATGTTC-TTTTTAACTCGGCACT-GGGGTGTGTACACACCGCCCGTCACCCTCTTCAAAG--CCCATCAGAAAGTAA-ATAACTA--------------------------------------------------AACTAATCCCAACACCCCCTAAGAACCCTTATACAGTACTGAGTAATTCTATACCC-CTATAGAAGATTTTATGTTAAAACTAGTAACAAGAAGAAGAACTTCTCCTACG-ATGCAAGTGTAAATCAGACAGGACACCCCGCTGATAATTA-ACACCAATGAACAAAAAGTAGCAACTCAACAAGAAAACCCTACT--ATA-CCCTATGTTAATCTAACACCAGGGCATCCCAGGAAAGATTAAAAGAAAGAAAAGGAACTCGGCAAA-TATTAACCTCGCCTGTTTACCAAAAACATCGCCTCTTGC-TA-AAATATAAGAGGTCCAGCCTGCCCAGTGACTCTGTTCAACGGCCGCGGTATCCTAACCGTGCGAAGGTAGCGTAATCACTTGTTCTTTAAATGAGGACTAGTATGAATGGCACCACGAGGGTTATACTGTCTCTTCTTTCCAATCAGTGAAACTAATCTCCCCGTGAAGAAGCGAGGATAAAAATATAAGACGAGAAGACCCTATGGAGCTTTAAACCAC-ACAACACCTGCTTTGACC-CAAC-TAAATTTCAGAAAACCCC-TCTTCACCCCAGCAGGATGA-TTGCCAGTTTTAGGTTGGGGTGACCGCGGAGCAAAAAACAACCTCCACATTGAAAGGGCACCTACCCCTTAGCCAAGAGCCACACCTCCACGCACCAATAAAATGACATTAATTGACCCAATATATTGATCAACGAACCAAGTTACCCTAGGGATAACAGCGCAATCCACTTCAAGAGCCCCTATCGACAAGTGGGTTTACGACCTCGATGTTGGATCAGGGTATCCCGGTGGTGCAGCCGCTACCAA-----------------------------------------------------------------------------------------------------------------------------------------------------------------------------------------------------------------------------------------------------------------------------------------------------------------------------------------------------------------------------------------------------------------------------------------------------------------------------------------------------------------------------------------------------------------------------------------------------------------------------------------------------------------------------------------------------------------------------------------------------------------------------------------------------------------------------------------------------------------------------------------------------------------------------------------------------------------------------------------------------------------AACCCCATACTCATCATCCCCACCCTGTGCTACATTATCCCCATCCTCCTGGCAGTTGCCTTCCTCACCCTAATTGAGCGCAAAGTTTTAGGCTACATACAACATCGAAAAGGACCAAATATTGTAGGCCCAATAGGACTTCTTCAACCAATTGCAGACGGAGTAAAACTATTTATTAAGGAACCCATCCGCCCAGCCACCTCCTCACAAGCCCTATTCCTATTAACCCCAACGCTGGCCTTCGCTCTAGCAATAATTATCTGGACCCCCCTGCCCATGCCCATCTCCCTATCAGATATAAACCTAGGAATTTTATTTATCCTAGCCCTTTCTAGCCTAACAGTTTACTCAATCCTTGGATCAGGATGAGCATCTAACTCAAAATACGCCCTAATCGGGGCACTACGAGCAGTTGCACAAACAATCTCTTATGAGGTCACCCTTGCCTTAATTCTTCTCTGCACTATCCTTCTCTCCGGCAATTTCACCCTACAAAACTTCAACATCACGCAAGAGTCAACCTGACTCCTCATCCCCATCTGACCCATAGCCATAATATGGTATATCTCAACCCTAGCAGAAACCAACCGAGCACCCTTTGACCTCACCGAAGGCGAATCTGAGCTCGTCTCCGGCTTTAATGTAGAATACGCAGGAGGCCCATTTGCACTATTTTTTCTTGCAGAATACGCAAACATCCTAATAATAAACACCATTTCCTCAATCATTTTTCTGGGCTCTGCAACTATAATATTTCTTCCACTCACAACCATGTCTTTAATGACCAAAGCAGCCCTACTTTCGATAGCATTCTTATGGGTCCGAGCCTCTTAC----------------------------------------------------------------------------------------------------------------------------------------------------------------------------------------------------------------------------------------------------------------------------------------------------------------------------------------------------------------------------------------------------------------------------------------------------------------------------------------------------------------------------------------------------------------------------------------------------------------------------------------------------------------------------------------------------------------------------------------------------------------------------------------------------------------------------------------------------------------------------------------------------------------------------------------------------------------------------------------------------------------------------------------------------------------------------------------------------------------------------------------------------------------------------------------------------------------------------------------------------------------------------------------------------------------------------------------------------------------------------------------------------------------------------------------------------------------------------------------------------------------------------------------------------CCACCATTGAAGAACGAAAGAAATGGCTGGCAACACTTGACAAACACCTTAGGAAGAAGATGAATTTGAAGCCTATTATGAGAATGAATGGAAACTTTGCTCGAAAGCTCATGTCCATGGAAACAGTCGAGGCCATTTGCGAGCTAATACATTCCGAGGAGAGGCAAGTGGCCCTCAAAGAACTTATGGACTTGTATCTCAAGATGAAACCAGTGTGGCGATCTTCATGCCCAGCCAAAGAGTGCCCGGAGTTGCTCTGCCAGTACAGTTACCACTCTCAGAGATTTGCTGAGCTCTTGTCTACCAAGTTCAAGTATAGATATGAGGGCAAGATCACCAATTACTTCCACAAAACCTTAGCCCATGTCCCAGAGATCATTGAACGTGACGGTTCTATCGGAGCTTGGGCAAGTGAAGGCAACGAGTCTG---------------------------------------------------------------------------------------------------------------------------------------------------------------------------------------------------------------------------------------------------------------------------------------------------------------------------------------------------------------------------------------------------------------------------------------------------------------------------------------------------------------------------------------------------------------------------------------------------------------------------------------------------------------------------------------------------------------------------------------------------------------------------------------------------------------------------------------------------------------------------------------------------------------------------------------------------------------------------------------------------------------------------------------------------------------
QCAZ40182_C_ballux_JX126954   ----------------------------------------------------------------------------------------------------------------------------------------------------------------------------------------------------------------------------------------------------------------------------------------------------------------------------------------------------------------------------------------------------------------------------------------------------------------------------------------------------------------------------------------------------------------------------------------------------------------------------------------------------------------------------------------------------------------------------------------------------------------------------------------------------------------------------------------------------------------------------------------------------------------------------------------------------------------------------------------------------------------------------------------------------------------------------------------------------------------------------------------------------------------------------------------------------------------------------------------------------------------------------------------------------------AGCCTGCCCAGTGACTCTGTTCAACGGCCGCGGTATCCTAACCGTGCGAAGGTAGCGTAATCACTTGTTCTTTAAATGAGGACTAGTATGAATGGCACCACGAAGGTTATACTGTCTCTTCTTTCCAATCAGTGAAACTAATCTCCCCGTGAAGAAACGAGGATGAAAATATAAGACGAGAAGACCCTATGGAGCTTTAAATCAC-GCAACACCTGCTTTAACC-CAAC?TAAATTTCAGAAAACCCC-TCTTCACCCCAGCAGGATGA-TTGCCAGTTTTAGGTTGGGGTGACCGCGGAGCAAAAAACAACCTCCACATTGAAAGGGCACCTACCCCTTAGCCAAGAGCCACGCCTCCACGCACCAATAAAATGACATTAATTGACCCAATATATTGATCAACGAACCAAGTTACCCTAGGGATAACAGCGCAATCCACTTCAAGAGCCCCTATCGACAAGTGGGTTTACGACCTCGATGTTGGATCAGGGTATCCCGGTGGTGCAGCCGCTACCAAAGGTTCGTTTG------------------------------------------------------------------------------------------------------------------------------------------------------------------------------------------------------------------------------------------------------------------------------------------------------------------------------------------------------------------------------------------------------------------------------------------------------------------------------------------------------------------------------------------------------------------------------------------------------------------------------------------------------------------------------------------------------------------------------------------------------------------------------------------------------------------------------------------------------------------------------------------------------------------------------------------------------------------------------------------------------AACCTCCTACTTATTATTCCCACCCTATGCTACATTATCCCCATCCTCCTGGCAGTTGCTTTCCTCACCCTAATCGAACGCAAAGTTTTAGGCTACATACAACATCGAAAAGGACCAAATATTGTAGGCCCAATAGGACTCCTCCAACCAATTGCAGACGGGGTAAAACTATTTATTAAGGAGCCCATCCGCCCAGCCACCTCCTCACAAACCTTATTTCTACTGACCCCAACGCTGGCCTTCGCTCTAGCAATAATTATCTGAACCCCACTGCCCATGCCCATCTCTCTGTCAGATATAAACCTAGGAATCTTATTTATCCTAGCCCTTTCAAGCCTAACAGTTTACTCCATCCTTGGGTCAGGATGAGCATCCAACTCAAAGTACGCCCTAATCGGAGCACTGCGAGCAGTTGCACAAACAATCTCTTATGAGGTCACCCTTGCCCTAATTCTTCTCTGCTCCATCCTTCTCTCCGGCAATTTCACCCTACAAAACTTCAACATCACCCAGGAATCAATCTGACTCCTTATCCCCATCTGACCCATAGCCATGATGTGATATATTTCAACCCTAGCAGAAACCAACCGAGCGCCCTTTGACCTCACCGAAGGCGAATCTGAGCTCGTCTCCGGCTTTAATGTAGAATACGCAGGGGGCCCATTTGCACTATTCTTCCTTGCAGAATACGCAAATATCCTAATAATAAACACCATCTCCTCAATTATCTTTCTGGGCTCCACGGCCATAATATTTCTCCCACTTACAACCGTATCTTTAATGACCAAAGCAGCCCTACTTTCAATAGCATTCTTATGGGTCCGAGCCTCTTACCCACGATTTCGCTACGACCAACTCATGCACCTAGTCTGAAAAAACTTTCTTCCCTTAACCCTCGCCCTTACTATTTGACACATTGCCCTCCCAATCTCCCTCATGTATACCCCACCAATCACA-------------------------------------------------------------------------------------------------------------------------------------------------------------------------------------------------------------------------------------------------------------------------------------------------------------------------------------------------------------------------------------------------------------------------------------------------------------------------------------------------------------------------------------------------------------------------------------------------------------------------------------------------------------------------------------------------------------------------------------------------------------------------------------------------------------------------------------------------------------------------------------------------------------------------------------------------------------------------------------------------------------------------------------------------------------------------------------------------------------------------------------------------------------------------------------------------------------------------------------------------------------------------------------------------------------------------------------------------------------------------------------------------------------------------------------------------------------------------------------------------------------------------------------------------------------------------------------------------------------------------------------------------------------------------------------------------------------------------------------------------------------------------------------------------------------------------------------------------------------------------------------------------------------------------------------------------------------------------------------------------------------------------------------------------------------------------------------------------------------------------------------------------------------------------------------------------------------------------------------------------------------------------------------------------------------------------------------------------------------------------------------------------------------------------------------------------------------------------------------------------------------------------------------------------------------------------------------------------------------------------------------------------------------------------------------------------------------------------------------------------------------------------------------------------------------------------------------------------------------------------------------------------------------------------------------
MECN10221_qcaz59064_C_bacatum   ----------------------------------------------------------------------------------------CACTAGGGATGAGGAGCTGGTATCAGGCACAACCAAACTGCCCAAGACACCTAGCTACGCCACACCCACAAGGGAACTCAGCAGTGATTAACATTGAGCATAAGCGACAGCTTGACTCAGTTAGAGTAAAA-AGAGCCGGCAAATCTGGTGCCAGCCGCCGCGGTTACACCACGTGGCTCAAATTGATCTCTGTCGGCGTAAAGCGTGATTAAAGTCCCACCCC--CACTAGAGTCAAACTAAAACTAAGCTGTGACACGCTTGTACTTAAGAAGCCCAAAGACGAAAGTTACTCCAATATAACCAACTTGAACCCACGACAGCTGAGCCACAAACTGGGATTAGATACCCCACTATGCTCAGCCGTAAACTTTAAATTACACCCA-TATCGCCAGGGAACTACGAGCAAAGCTTAAAACCCAAAGGACTTGACGGTACCCCACATCCACCTAGAGGAGCCTGTCCTATAATCGATACCCCCCGCTAAACCTCACCACTTCTCGCCCACTCAGCCTGTATACCTCCGTCGTCAGCTTACCACGTGAGCGCAACTCAGTGAGCTCAGTGCCC-ATACGCCAACACGTCAGGTCAAGGTGCAGCAAATGAAGTGGGAAGAGATGGGCTACACTCTCTAATATAGAAAACACGGAAGACTATCTATGAAACCTAGTCTAAAGGCGGATTTAGAAGTAAAAAGAAAAAA-GAATGTTCTTTTTTAACTCGGCACTGGGGGTGTGTACACACCGCCCGTCA-------------------------------------------------------------------------------------------------------------------------------------------------------------------------------------------------------------------------------------------------------------------------------------------------------------------------------------------------------------------------------------------------------------------------------------------------------------------------------------------------------------------------------------------------------------------------------------------------------------------------------------------------------------------------------------------------------------------------------------------------------------------------------------------------------------------------------------------------------------------------------------------------------------------------------------------------------------------------------------------------------------------------------------------------------------------------------------------------------------------------------------------------------------------------------------------------------------------------------------------------------------------------------------------------------------------------------------------------------------------------------------------------------------------------------------------------------------------------------------------------------------------------------------------------------------------------------------------------------------------------------------------------------------------------------------------------------------------------------------------------------------------------------------------------------------------------------------------------------------------------------------------------------------------------------------------------------------------------------------AACCCATTACTCATTATTCCCACCCTATGCTATATTGTACCCATTCTCCTGGCAGTTGCTTTTCTTACCCTAATTGAACGCAAAGTTTTAGGCTACATACAGCACCGAAAAGGACCAAATATTGTAGGCCCAATAGGACTCCTCCAACCAATTGCAGATGGGGTAAAACTATTTATTAAAGAACCCATCCGCCCAGCCACCTCATCACAAACCCTCTTCCTATTAACCCCGACACTAGCCTTCGCCCTAGCAATAATTATTTGAACCCCCCTACCTATGCCCACCTCCCTCTCGGACATAAACCTGGGGATCTTATTTATTCTAGCCCTCTCGAGCCTAACAGTTTACTCCATCCTCGGGTCAGGGTGAGCATCCAACTCAAAATACGCCCTAATTGGAGCCCTACGAGCAGTTGCACAAACAATCTCTTATGAGGTCACCCTTGCCCTGATCCTCCTCTGCTCGATCCTTCTCTCCGGCAACTTCACCTTACAAAACTTCAGCATCACCCAAGAATCGATCTGACTTCTTATTCCCATCTGACCTATGGCCATAATATGATTTATCTCGACCCTAGCAGAAACCAACCGAGCACCCTTTGACCTTACTGAGGGCGAATCTGAGCTTGTCTCCGGGTTTAACGTAGAGTACGCAGGGGGCCCATTTGCACTATTTTTCCTTGCAGAGTACGCAAATATCCTAATAATAAATACCATCTCTTCAATCATCTTCCTGGGCTCCACAGCCATAATCTTTCTTCCACTTACAACCATAACCTTAATAACCAAAGCTGCCCTACTTTCGATAGCATTCTTATGGGTTCGAGCCTCTTACCCACGATTTCGTTATGACCAACTCATACACCTAGTCTGAAAAAACTTTCTCCCCTTAACCCTCGCCCTCACCATCTGACATATTGCCCTCCCAATCTCCCTCATGTATACCCCCACC-----------------------------------------------------------------------------------------------------------------------------------------------------------------------------------------------------------------------------------------------------------------------------------------------------------------------------------------------------------------------------------CCCACCCCACCACGGTCCCCCAGCCGGAGGTCCAGCCTGTCCAGCCTCTTTCCGTCTACCGATCAGCTGGAGCTGGTCACAGAGTTCCTGGGAGGGGACATGGTGAATCAAAGCTTCATCTGTGACCAGGATGACGAGACGTTTGTCAAGTCCATCATCATTCAGGACTGTATGTGGAGCGGCTTTTCTGCGGCAGCCAAGCTGGAGAAAGTGGTGTCGGAGAAGCTGGCGTCTTACCAGGCTTCTAGGAGGGAGA?TTCCGTATCCCCCCAAAACCAGCCGCAAAGCCCGCAGAAGCCTCCTACCTGCCAGGATAACGTCAGCCCCATAGGAACCAGTAGGACCAGCAGCGGTTACCTACAGGAACCCACTCCTGAGTGCATAGACCCTTC--------------------------------------------------------------------------------------------------------------------------------------------------------------------------------------------------------------------------------------------------------------------------------------------------------------------------------------------------------------------------------------------------------------------------------------------------------------------------------------------------------------------------------------------------------------------------------------------------------------------------AA?GGCAAAGCCACCATTGAAGAACGAAAGAAATGGCTGGCAACACTTGACAAACACCTTAGGAAGAAGATGAATTTGAAGCCTATTATGAGAATGAATGGAAACTTTGCTCGAAAGCTCATGTCCATGGAAACAGTCGAGGCCATTTGCGAGCTAATACATTCCGAGGAGAGGCAAGTGGCCCTCAAAGAACTTATGGACTTGTATCTCAAGATGAAACCAGTGTGGCGATCTTCATGCCCAGCCAAAGAGTGCCCGGAGTTGCTCTGCCAGTACAGTTACCACTCTCAGAGATTTGCTGAGCTCTTGTCTACCAAGTTCAAGTATAGATATGAGGGCAAGATCACCAATTACTTCCACAAAACCTTAGCCCATGTCCCAGAGATCATTGAACGTGACGGTTCTATCGGAGCTTGGGCAAGTGAAGGCAACGAGTCTGGTAATAAACTGTTC-------------------------------------------------------------------------------------------------------------------------------------------------------------------------------------------------------------------------------------------------------------------------------------------------------------------------------------------------------------------------------------------------------------------------------------------------------------------------------------------------------------------------------------------------------------------------------------------------------------------------------------------------------------------------------------------------------------------------------------------------------------------------------------------------------------------------------------------------------------------------------------------------------------------------------------------------------------------------------------------------------------------------------------------------
MECN10222_qcaz59065_C_bacatum   --------------------------AGTTATTACTT?ATATACACATGCAAGTCTCCGCACCCCTGTGAAAACGCCCTTACAATCCCCACTAGGGATGAGGAGCTGGTATCAGGCACAACCAAACTGCCCAAGACACCTAGCTACGCCACACCCACAAGGGAACTCAGCAGTGATTAACATTGAGCATAAGCGACAGCTTGACTCAGTTAGAGTAAAA-AGAGCCGGCAAATCTGGTGCCAGCCGCCGCGGTTACACCACGTGGCTCAAATTGATCTCTGTCGGCGTAAAGCGTGATTAAAGTCCCACCCC--CACTAGAGTCAAACTAAAACTAAGCTGTGACACGCTTGTACTTAAGAAGCCCAAAGACGAAAGTTACTCCAATATAACCAACTTGAACCCACGACAGCTGAGCCACAAACTGGGATTAGATACCCCACTATGCTCAGCCGTAAACTTTAAATTACACCCA-TATCGCCAGGGAACTACGAGCAAAGCTTAAAACCCAAAGGACTTGACGGTACCCCACATCCACCTAGAGGAGCCTGTCCTATAATCGATACCCCCCGCTAAACCTCACCACTTCTCGCCCACTCAGCCTGTATACCTCCGTCGTCAGCTTACCACGTGAGCGCAACTCAGTGAGCTCAGTGCCC-ATACGCCAACACGTCAGGTCAAGGTGCAGCAAATGAAGTGGGAAGAGATGGGCTACACTCTCTAATATAGAAAACACGGAAGACTATCTATGAAACCTAGTCTAAAGGCGGATTTAGAAGTAAAAAGAAAAAA-GAATG----------------------------------------------------------------------------------------------------------------------------------------------------------------------------------------------------------------------------------------------------------------------------------------------------------------------------------------------------------------------------------------------------------------------------------------------------------------------------------------------------------------------------------------------------------------------------------------------------------------------------------------------------------------------------------------------------------------------------------------------------------------------------------------------------------------------------------------------------------------------------------------------------------------------------------------------------------------------------------------------------------------------------------------------------------------------------------------------------------------------------------------------------------------------------------------------------------------------------------------------------------------------------------------------------------------------------------------------------------------------------------------------------------------------------------------------------------------------------------------------------------------------------------------------------------------------------------------------------------------------------------------------------------------------------------------------------------------------------------------------------------------------------------------------------------------------------------------------------------------------------------------------------------------------------------------------------------------------------------------------------------------------------------AACCCATTACTCATTATTCCCACCCTATGCTATATTGTACCCATTCTCCTGGCAGTTGCTTTTCTTACCCTAATTGAACGCAAAGTTTTAGGCTACATACAGCACCGAAAAGGACCAAATATTGTAGGCCCAATAGGACTCCTCCAACCAATTGCAGATGGGGTAAAACTATTTATTAAAGAACCCATCCGCCCAGCCACCTCATCACAAACCCTCTTCCTATTAACCCCGACACTAGCCTTCGCCCTAGCAATAATTATTTGAACCCCCCTACCTATGCCCACCTCCCTCTCGGACATAAACCTGGGGATCTTATTTATTCTAGCCCTCTCGAGCCTAACAGTTTACTCCATCCTCGGGTCAGGGTGAGCATCCAACTCAAAATACGCCCTAATTGGAGCCCTACGAGCAGTTGCACAAACAATCTCTTATGAGGTCACCCTTGCCCTGATCCTCCTCTGCTCGATCCTTCTCTCCGGCAACTTCACCTTACAAAACTTCAGCATCACCCAAGAATCGATCTGACTTCTTATTCCCATCTGACCTATGGCCATAATATGATTTATCTCGACCCTAGCAGAAACCAACCGAGCACCCTTTGACCTTACTGAGGGCGAATCTGAGCTTGTCTCCGGGTTTAACGTAGAGTACGCAGGGGGCCCATTTGCACTATTTTTCCTTGCAGAGTACGCAAATATCCTAATAATAAATACCATCTCTTCAATCATCTTCCTGGGCTCCACAGCCATAATCTTTCTTCCACTTACAACCATAACCTTAATAACCAAAGCTGCCCTACTTTCGATAGCATTCTTATGGGTTCGAGCCTCTTACCCACGATTTCGTTATGACCAACTCATACACCTAGTCTGAAAAAACTTTCTCCCCTTAACCCTCGCCCTCACCATCTGACATATTGCCCTCCCAATCTCCCTCATGTATA?CCCCACC--------------------------------------------------------------------------------------------------------------------------------------------------------------------------------------------------------------------------------------------------------------------------------------------------------------------------------------------------------------------------------TTGCCCACCCCACCACGGTCCCCCAGCCGGAGGTCCAGCCTGTCCAGCCTCTTTCCGTCTACCGATCAGCTGGAGCTGGTCACAGAGTTCCTGGGAGGGGA?ATGGTGAATCAAAGCTTCATCTGTGACCAGGATGACGAGACGTTTGTCAAGTCCATCATCATTCAGGACTGTATGTGGAGCGGCTTTTCTGCGGCAGCCAAGCTGGAGAAAGTGGTGTCGGAGAAGCTGGCGTCTTACCAGGCTTCTAGGAGGGAGA?TTCCGTATCCCCCCAAAACCAGCCGCAAAGCCCGCAGAAGCCTCCTACCTGCCAGGATAAC?TCAGCCCCATAGGAACCAGTAGGACCAGCAGCGGTTACCTACAGGAACCCACTCCTGAGTGCATAGACCCTTCA-------------------------------------------------------------------------------------------------------------------------------------------------------------------------------------------------------------------------------------------------------------------------------------------------------------------------------------------------------------------------------------------------------------------------------------------------------------------------------------------------------------------------------------------------------------------------------------------------------------------------AAGGGCAAAGCCACCATTGAAGAACGAAAGAAATGGCTGGCAACACTTGACAAACACCTTAGGAAGAAGATGAATTTGAAGCCTATTATGAGAATGAATGGAAACTTTGCTCGAAAGCTCATGTCCATGGAAACAGTCGAGGCCATTTGCGAGCTAATACATTCCGAGGAGAGGCAAGTGGCCCTCAAAGAACTTATGGACTTGTATCTCAAGATGAAACCAGTGTGGCGATCTTCATGCCCAGCCAAAGAGTGCCCGGAGTTGCTCTGCCAGTACAGTTACCACTCTCAGAGATTTGCTGAGCTCTTGTCTACCAAGTTCAAGTATAGATATGAGGGCAAGATCACCAATTACTTCCACAAAACCTTAGCCCATGTCCCAGAGATCATTGAACGTGACGGTTCTATCGGAGCTTGGGCAAGTGAAGGCAACGAGTCTGGTAATAAACTG----------------------------------------------------------------------------------------------------------------------------------------------------------------------------------------------------------------------------------------------------------------------------------------------------------------------------------------------------------------------------------------------------------------------------------------------------------------------------------------------------------------------------------------------------------------------------------------------------------------------------------------------------------------------------------------------------------------------------------------------------------------------------------------------------------------------------------------------------------------------------------------------------------------------------------------------------------------------------------------------------------------------------------------------------
MAR371_C_aff_buckleyi_EU662980   ------TTGGTCCTAGCCTTGTAATCAGTTATTACTTAATATACACATGCAAGTCTCCGCACCCCTGTGAAAACGCCCTTACAATCCCCATTAGGGATGAGGAGCTGGTATCAGGCACAACCAAACTGCCCAAAACACCTAGCTACGCCACACCCACAAGGGAACTCAGCAGTGATTAACATTGAACATAAGCGACAGCTTGACTCAGTTAAAGTAAAA-AGAGCCGGCAAATCTGGTGCCAGCCGCCGCGGTTACACCACGTGGCTCAAATTGATTTCCATCGGCGTAAAGCGTGATTAAAGTCCCAACCC--CATTGGAGTCAAACTAAAACTAAGCTGTGACACGCTTGTACTTAAGAAGCCCAGAGACGAAAGTTACTCCAATACAACCTACTTGAACCCACGACAGCTGAGCCACAAACTGGGATTAGATACCCCACTATGCCCAGCCGTAAACTTTAAATTACACCCA-TATCGCCCGGGAACTACGAGCAAAGCTTAAAACCCAAAGGACTTGACGGTACCCCACATCCACCTAGAGGAGCCTGTCCTACAATCGATACCCCCCGCTAAACCTCACCACTTCTCGCCCACTCAGCCTGTATACCTCCGTCGTCAGCTTACCACGTGAGCGCAACTCAGTGAGCTCAATGCCC-ATACGCCAACACGTCAGGTCAAGGTGCAGCAAATGAACTGGGAAGAGATGGGCTACACTCTCTAATATAGAAAACACGGAAGACTACTTATGAAACCTAGTCTAAAGGCGGATTTAGAAGTAAAAAGAAAAAA-GAATGTTC-TTTTTAACTTGGCACT-GGGGTGTGTACACACCGCCCGTCACCCTCTTCAAAG--CCCC-CAGAAAGTAA-ATAACTAACTAACGCAATACAGAAGAGGCAAGTCGTAACATGGTAAGTATACCG----GACTAACCCAACACCACCCAAGAACCCTTACACAGTACTGAGTAATTCTATACCC-CTARAGAAGATTTTATGTTAAAACTAGTAACAAGAAGAAGAACTTCTCCTACG-ATGCAAGTGTAAATCAGACAGGACACCCCGCTGATAATTA-ACACCAGTGAACAAAAAGTAGCAACTCAACAAGAAAACCCTACT--ACA-CCCTATGTTAACCTAACACCAGAGCATCACAGGAAAGATTAAAAGAAAGAAAAGGAACTCGGCAAA-TATTAACCTCGCCTGTTTACCAAAAACATCGCCTCTTGA-TA-AAATATAAGAGGTCCAGCCTGCCCAGTGACTCTGTTCAACGGCCGCGGTATCCTAACCGTGCGAAGGTAGCGTAATCACTTGTTCTTTAAATGAGGACTAGTATGAATGGCACCACGAAGGTTATACTGTCTCTTCTTTCCAATCAGTGAAACTAATCTCCCCGTGAAGAAGCGAGGAT-AAAATATAAGACGAGAAGACCCTATGGAGCTTTAAACCAC-GCAACACCTGCTTTGACT-TAAC-TAAATTTCAGAAAACCCC-TCTTTACCCCAGCAGAATGA-TTGCCAGTTTTAGGTTGGGGTGACCGCGGAGCAAAAAACAACCTCCACATTGAAAGGGCATCTACCCCTTAGCCAAGAGCTACACCTCCACGCACCAATAAAATGACATTAATTGACCCAATATATTGATCAACGAACCAAGTTACCCTAGGGATAACAGCGCAATCCACTTCAAGAGCCCCTATCGACAAGTGGGTTTACGACCTCGATGTTGGATCAGGGTATCCCGGTGGTGCAGCCGCTACCAAAGGTTCGTTTGTT------------------------------------------------------------------------------------------------------------------------------------------------------------------------------------------------------------------------------------------------------------------------TTATTTCATACTTCAGTTGCATGAAAGCTGCCCCTATGAAAGAAGCCAGTGTCAGAGGACAAAGTGGCCTGGCCTATCCGGGTCTTCGGACCCATGGTACTCTGGAGAGCATAGGTGGGCCAATGGGTAGTTCAAGAGGAGGTGGACTTCCATCCCTGACAGATACCTTTGAACATGTCATAGAAGAACTCCTAGAAGAGGAACAAAGCATAAGGCAAAGTGAGGAGAACAAGGACTCAGATATGTATTCGTCGAGGGTTATGCTGAGCACTCAAGTGCCTTTGGAGCCCCCTTTGCTTTTTCTTCTGGAGGAGTATAAAAATTACCTGGATGCTGCAAACATGTCCATGAGGGTACGGCGCCACTCAGACCCAGCCAGGCGTGGGGAATTGAGCGTATGTGACAGTATTAGCGAGTGGGTGACGGCAGCAGACAAGAAAACTGCGATAGATATGGCAGGTCAAACAGTCACTGTTCTTGAAAAAGTCCCAGTACCCAAGGGTCAACTGAAACAATATTTCTATGAGACCAAATGCAATCCCATGGGCTACATGAAGGAAGGTTGCAGGGGCATCGACAAGAGGTACTGGAACTCGCAATGCCGAACTACCCAGTCTTACGTGCGCGCTCTCACCATGGATAGCAAAAAAAAAGTTGGTTGGCGCTTTATAAGAATAGACACTTCTTGTGTATGCACACTAACCTCCTACTTATTATTCCCACCTTGTGCTACATTATCCCCATCCTCCTGGCAGTTGCCTTCCTCACCCTAATTGAACGCAAAGTCTTAGGCTACATACAACATCGAAAAGGACCAAATATTGTAGGCCCCATAGGACTCCTCCAACCAATTGCAGACGGAGTAAAACTATTTATTAAAGAACCCATCCGCCCAGCTACCTCCTCACAAACCTTATTCCTATTAGCCCCAACGCTGGCCTTCGCCCTAGCAATAATTATCTGAACCCCCCTACCCATGCCCATCTCCCTGTCAGATATAAACCTAGGAATCTTATTTATCCTAGCCCTTTCAAGCCTAACAGTTTACTCCATCCTCGGGTCAGGATGAGCATCCAACTCAAAATATGCCCTAATCGGAGCGCTACGAGCAGTTGCACAAACAATCTCTTATGAGGTCACCCTTGCCCTGATTCTTCTCTGCTCTATTCTTCTCTCCGGCAACTTCACCTTACAAAACTTCAGCATCACCCAAGAGTCAATCTGACTCCTTATCCCTATCTGACCCATAGCCATGATGTGATATATTTCAACCCTAGCAGAAACCAACCGAGCGCCCTTTGACCTTACCGAAGGTGAATCTGAGCTTGTCTCCGGTTTTAATGTAGAATATGCAGGAGGCCCATTTGCACTATTCTTCCTTGCAGAATACGCGAACATCCTAATAATAAACACCATCTCTTCAATCATTTTTCTGGGCTCTGCAGCCATAATATTTCTTCCATTTACAACCATATCTTTAATAACCAAAGCAGCCCTACTTTCAATAGCATTCTTATGGGTCCGAGCCTCTTACCCCCGATTTCGCTACGACCAGCTCATGCACCTAGTCTGAAAAAACTTTCTTCCCTTAACCCTCGCCCTTACCATTTGACACATTGCCCTCCCAATTTCCCTCATGTATACCCCACCAGTCACACAGAACCATGACTGATAAGTACAGGTTGCACCTCTCCGTTGCTGACCTGCTGTTTGTGTTCACGCTTCCGTTCTGGTCTGTGGATGCCGCCATCGGTTGGTACTTTAAAGAATTCTTGTGCAAAGCCGTCCACGTTATTTACACGGTCAACCTCTACAGCAGCGTCTTAATCTTGGCCTTTATCAGCTTGGATCGGTACTTGGCGATTGTCCACGCCACCAACAGCCAAGGATCTAGGAAACTCTTGGCGGAGAAGATTGTGTACGCCGGAGTGTGGCTTCCAGCTGTTCTGTTGACTGTGCCCGACCTTGTGTTTGCCAGCGTGTCGGACATAGAAGGCAACTATGTGTGTGATCGAGCTGTTGCCCACCCCACCACGGTCCCCCAGCCGGAGGTCCAGCCTGTCCAGCCTCTTTCCGTCTACCGATCAGCTGGAGCTGGTCACAGAGTTCCTGGGAGGGGACATGGTGAATCAAAGCTTCATCTGTGACCAGGATGACGAGACGTTTGTGAAGTCCATCATCATTCAGGACTGTATGTGGAGCGGCTTCTCTGCGGCAGCCAAGCTGGAGAAAGTGGTGTCGGAGAAGCTGGCGTCTTACCAGGCTTCTAGGAGGGAGAATTCCGTATCCCCCCAAAACCAGCCGCAAAGCCCGCAGAAGCCTCCTACCTGCCAGGATAACGTCAGCCCCATAGGAACCAGTAGGACCAGCAGCGGTTACCTACAGGAACCAACTCCTGAGTGCATAGACCCTTCAGTCTGCAGAGTCACCAGTGTTTCCCGGGAACGGGCACATGCAACCACTCTCTGAAAACATCAGGAAGTACGTCATGAGCCACTTCCGCTGGAATAAGTTTGGCAGAAGGAAYAGCACCAGTAGCGATAGCAACAATGCAGGTTACAAACGGGAAGATATAGCCAACTACCCCATATTCACCCTGTTCCCAAGTAGTGACAACCAGAACACACAAGATGGAAATTTGGAAGAAGAACCTATGGACAGACAAGACAATAAAAGGTCATATTCTATGGAACACTTCCGATGGGGCAAACCCGTCGGCAAGAAAAGGAGACCCGTTAAGGTTTTCCCTAGTGATGCCGAGGAAGAGTCATCCGAAATCTACCCAACAGAGTACAGAAGGGAGTTGTCTGTAGAGATTGACTACCCCGATAGCAACTCTGAAGAAGACATCGATGACAGCGAGTTGATGGAAAGCCCAGTGAAAAAAGGTCGGAAGTATAAAATGCATCATTTTCGATGGGAAGGTCCACCCAAAGACAAACGATACGGAGGATTCATGACCCCTGAGCGCAGTCAGACCCCACTAATGACTCTTTTCAAAAATGCCATTATTAAAAAGGGCAAAGCCACCATTGAAGAACGAAAGAAATGGCTGGCAACACTTGACAAACACCTTAGGAAGAAGATGAATTTGAAGCCTATTATGAGAATGAATGGAAACTTTGCTCGAAAGCTCATGTCCATGGAAACAGTCGAGGCCATTTGCGAGCTAATACATTCCGAGGAGAGGCAAGTGGCCCTCAAAGAACTTATGGACTTGTATCTCAAGATGAAACCAGTGTGGCGATCTTCATGCCCAGCCAMAGAGTGCCCGGAGTTGCTCTGCCAGTACAGTTACCACTCTCAGAGATTTGCTGAGCTCTTGTCCACCAAGTTTAAGTATAGATATGAGGGCAGGATCACCAATTACTTCCACAAAACCTTAGCCCATGTCCCAGAGATCATTGAACGTGACGGTTCTATCGGAGCTTGGGCAAGTGAAGGCAACGAGTCTGGTAATAAACTGTTCAACAGTGAGAATATGGAACGAGACTGTGTCCAACTTGACCCTTATGGCTCTTGGTTCGTCTGCTCCTGAAATTCTCCTTTCTGTGATAGAAGTATGTGGCCATAACTTTCAAGCTGGGGACCTCGGTCCCAGCACAATTGTCGGCAGTGCTGCATTCAATATGTTCATCATTATTGCTCTTTGCGTCTATGTGGTACCTGACGGAGAAACAAGRAGGATTAAACATCTTAGAGTTTTCTTCGTCACTGCAGCTTGGAGCATATTTGCCTATACTTGGCTGTATATGATCTTGTCCGTTATCTCACCTGGTATCGTTGAAGTCTGGGAAAGTTTACTTACTTTTTTCTTCTTTCCTATTTGTGTTTTGTTTGCTTGGGTCGCAGACAGGAGGCTGTTGTTTTACAAATATGTCTACAAAAGGTACCGGGCTGGAAAGCAGAGGGGAATGATCATTGAAACTGAAGGAGATAGACCATCCTCCAAAGCTGATATCGAGATGGATGGTAAGGCTCTCAACTCCCACACAGAAAACTTCCTTGATGGGAAATCATAATTAAAAAACCCAATGGTGAGACCACCACAACGACTATTCGAGTGTGGAATGAAACAGTTTCCAATTTAACGCTCATGGCACTTGGGTCATCTGCCCCTGAAATTCTTTTGTCATTGATTGAGGTATGTGGTCATAATTTTATTGCTGGAGATCTTGGTCCATCCACCATTGTTGGGAGTGCAGCATTTAACATGTTTATCATTATTGCTATTTGTGTCTATGTCATACCTGATGGTGAAGTTCGAAAGATCAAGCATCTTCGAGTATTTTTTGTGACTGCAGCATGGAGCATCTTTGCATACATATGGTTATATATGATCCTTGCTGTGTTCTCTCCTGGAGTGGTGCAAGTGTGGGAAGGTTTGCTCACGTTGTTCTTTTTTCCTGTGTGTGTTGTCCTCGCCTGGGTGGCAGACCGACGTCTTCTGTTCTACAAATATATGCACAAAAAGTATC
MECN11406_qcaz59073_C_ericsmithi   --------------------GTAATCAGTTATTACTTAATATACACATGCAAGTTTCCGCACCCCTGTGAAAACGCCCTTACAATCCCCCTTAGGGATAAGGAGCTGGTATCAGGCACAACCAAACTGCCCAAAACACCTAGCTACGCCACACCCACAAGGGAACTCAGCAGTGATTAACATTGAACATAAGCGACAGCTTGACTCAGTTAAAGTAAAA-AGAGCCGGCAAATCTGGTGCCAGCCGCCGCGGTTACACCACGTGGCTCAAATTGATTTCCATCGGCGTAAAGCGTGATTAAAGTCCCAACCC--CATTGGAGTCAAACTAAAACTAAGCTGTGACACGCTTGTACTTAAGAAGCCCAAAGACGAAAGTTACTCCAATATAAACTACTTGAATCCACGACAGCTGAGCCACAAACTGGGATTAGATACCCCACTATGCCCAGCCGTAAACTTTAAATTACACCCA-TATCGCCCGGGAACTACGAGCAAAGCTTAAAACCCAAAGGACTTGACGGTACCCCACATCCACCTAGAGGAGCCTGTCCTATGATCGATACCCCCCGCTAAACCTCACCACTTCTCGCCCACTCAGCCTGTATACCTCCGTCGTCAGCTTACCACGTGAGCGCAACCCAGTGAGCCCAATGCCC-GTACGCCAACACGTCAGGTCAAGGTGCAGCAAATGAAGTGGGAAGAGATGGGCTACACTCTCTAATATAGAAAACACGGAAGACTACTTATGAAACCTAGTCTAAAGGCGGATTTAGAAGTAAAAAGAAAAAA-GAATGTTC-TTTTTAACTCGGCACT-GGGGTGTGTACACACCGCCCGTCACCCTCTTCAAAG--CCCCTCAGAAAGTAA-ATAACTAGCTAACGCAACACAGAAGAGGCAAGTCGTAACATGGTAAGTATACCGGAA----------------------------------------------------------------------------------------------------------------------------------------------------------------------------------------------------------------------------------------------------------------------------------------------------------------------------------------------------------------------------------------------------------------------------------------------------------------------------------------------------------------------------------------------------------------------------------------------------------------------------------------------------------------------------------------------------------------------------------------------------------------------------------------------------------------------------------------------------------------------------------------------------------------------------------------------------------------------------------------------------------------------------------------------------------------------------------------------------------------------------------------------------------------------------------------------------------------------------------------------------------------------------------------------------------------------------------------------------------------------------------------------------------------------------------------------------------------------------------------------------------------------------------------------------------------------------------------------------------------------------------------------------------------------------------------------------------------------------------------------------------------------------------------------------------------------------------------------------------------------------------------------AACCCCACACTTATCATTCCCACCTTATGCTACATTATCCCTATTCTCCTGGCAGTTGCCTTCCTCACCCTAATTGAACGCAAAGTCTTAGGCTACATACAACACCGAAAAGGACCAAATATTGTAGGCCCAATAGGACTCCTCCAACCAATTGCAGACGGAGTCAAACTATTTATTAAAGAACCCATCCGCCCAGCCACCTCCTCACAAACCTTATTCCTATTAGCCCCAACGCTGGCCTTCACCCTAGCAATAATTATCTGGACCCCCCTGCCCATACCCATCTCCCTATCAGATATAAACCTAGGAATGTTATTTGTCCTGGCCCTCTCAAGCCTAACAGTTTACTCCATCCTCGGATCAGGATGAGCATCCAACTCAAAATATGCTTTGATCGGAGCGCTACGAGCAGTTGCACAAACAATCTCTTATGAGGTCACCCTTGCCCTAATTCTTCTCTGCTCTATTCTTCTCTCCGGCAACTTCACCTTACAAAACTTCAGCATCACCCAAGAGTCAATCTGACTCCTTATTCCCATTTGACCTATGGCCATAATATGATATATTTCAACCCTAGCAGAAACCAACCGAGCACCCTTTGACCTCACCGAAGGCGAATCTGAGCTTGTCTCCGGCTTTAATGTAGAATATGCAGGAGGCCCATTTGCACTATTTTTCCTTGCAGAATACGCAAACATCCTAATAATAAACACCATCTCTTCAATCATTTTTCTAGGTTCTGCAGCCATAATATTTCTTCCATTTACAACCATGTCCTTAATAACCAAAGCAGCCCTACTTTCAATAGCATTCTTATGGGTCCGAGCCTCTTACCCCCGATTTCGCTACGACCAACTCATACACCTAGTCTGAAAAAATTTTCTTCCCTTAACCCTCGCCCTTACTATTTGACACATCGCCCTCCCAATTTCCCTCATGTATACCCCCACC--------------------------------------------------------------------------------------------------------------------------------------------------------------------------------------------------------------------------------------------------------------------------------------------------------------------------------------------------------------------------GAGCTGCTGCCCACCCCACCACGGTCCCCCAGCCGGAGGTCCAGCCTGTCCAGCCTCTTTCCGTCTACCGATCAGCTGGAGCTGGTCACAGAGTTCCTGGGAGGGGACATGGTGAATCAAAGCTTCATCTGTGACCAGGATGACGAGACGTTTGTGAAGTCCATCATCATTCAGGACTGTATGTGGAGCGGCTTTTCTGCGGCAGCCAAGCTGGAGAAAGTGGTGTCGGAGAAGCTGGCGTCTTACCAGGCTTCTAGGAGGGAGAATTCCGTATCCCCCCAAAACCAGCCGCAAAGCCCGCAGAAGCCTCCTACCTGCCAGGATAACATCAGCCCCATAGGAACCAGTAGGACCAGCAGCGATTACCTACAGGAACCAACTCCTGAGTGCATAGACCCTTCA------------------------------------------------------------------------------------------------------------------------------------------------------------------------------------------------------------------------------------------------------------------------------------------------------------------------------------------------------------------------------------------------------------------------------------------------------------------------------------------------------------------------------------------------------------------------------------------------------------------------------CAAAGCCACCATTGAAGAACGAAAGAAATGGCTGGCAACACTTGACAAACACCTTAGGAAGAAGATGAATTTGAAGCCTATTATGAGAATGAATGGAAACTTTGCTCGAAAGCTCATGTCCATGGAAACAGTCGAGGCCATTTGCGAGCTAATACATTCCGAGGAGAGGCAAGTGGCCCTCAAAGAACTTATGGACTTGTATCTCAAGATGAAACCAGTGTGGCGATCTTCATGCCCAGCCAAAGAGTGCCCGGAGTTGCTCTGCCAGTACAGTTACCACTCTCAGAGATTTGCTGAGCTCTTGTCCACCAAGTTTAAGTATAGATATGAGGGCAGGATCACCAATTACTTCCACAAAACCTTAGCCCATGTCCCAGAGATCATTGAACGTGACGGTTCTATCGGAGCTTGGGCAAGTGAAGGCAACGAGTCTGGT-------------------------------------------------------------------------------------------------------------------------------------------------------------------------------------------------------------------------------------------------------------------------------------------------------------------------------------------------------------------------------------------------------------------------------------------------------------------------------------------------------------------------------------------------------------------------------------------------------------------------------------------------------------------------------------------------------------------------------------------------------------------------------------------------------------------------------------------------------------------------------------------------------------------------------------------------------------------------------------------------------------------------------------------------------------
KU178031_C_buckleyi_EU662979   -----------------------------------------------------------CACCCCTGTGAAAACGCCCTTACAATCCCCATTAGGGACAAGGAGCTGGTATCAGGCACAACCAAACTGCCCAAGACACCTAGCTACGCCACACCCACAAGGGAATTCAGCAGTGATTAACATTGAACATAAGCGACAGCTTGACTCAGTTAAAGTAAAA-AGAGCCGGC-AATCTGGTGCCAGCCGCCGCGGTTACACCACGTGGCTCAAATTGATTTCCATCGGCGTAAAGCGTGATTAAAGTCCCAACCC--CACTGGAGTCAAACTAAAACTAAGCTGTGACACGCTTGTACCTAAGAAGCCCAAAGACGAAAGTTACTCCAATACAACCCGCTTGAACCCACGACAGCTGAGTCACAAACTGGGATTAGATACCCCACTATGCTCAGCCGTAAACTTTAAATTACATCCA-TATCGCCAGGGAACTACGAGCAAAGCTTAAAACCCAAAGGACTTGACGGTACCCCACATCCACCTAGAGGAGCCTGTCCTACAATCGATACCCCCCGCTAAACCTCACCACTTCTCGCCTACTCAGCCTGTATACCTCCGTCGTCAGCTTACCACGTGAGCGCAATTCAGTGAGCTCAATGCCC-ATACGCCAACACGTCAGGTCAAGGTGCAGCAAATGAAGTGGGAAGAGATGGGCTACACTCTCTAACATAGAAAACACGGAAGACTACTTATGAAACCTAGTCTAAAGGCGGATTTAGAAGTAAAAAGAAAAAA-GAATGTTC-TTTTTAACTCGGCACT-GGGGTGTGTACACACCGCCCGTCACCCTCTTCAAAG--CCCATCAGAAAGTAA-ATAACTAACTAGCGCAACATAGAAGAGGCAAGTCGTAACATGGTAAGTATACCGGAA-AACTAACCCAACACAACCTAAGAA-CCTTACACAGTACTGAGTAATTCTATACCC-CTATAGAAGATTTTATGTTAAAACTAGTAACAAGAAGAAGAACTTCTCCTACG-ATGCAAGTGTAAATCAGATAGGACACCCCACTGATAATTA-ACACCAATGAACAAAAAGTAGCAACTCAACAAGAAAACCCTACT--ATA-CCCTATGTTAACCTAACACCAGGGCATCCCAGGAAAGATTAAAAGAAAGAAAAGGAACTCGGCAAA-TATTAACCTCGCCTGTTTACCAAAAACATCGCCTCTTGA-TA-TAATATAAGAGGTCCAGCCTGCCCAGTGACTCTGTTCAACGGCCGCGGTATCCTAACCGTGCGAAGGTAGCGTAATCACTTGTTCTTTAAATGAGGACTAGTATGAATGGCACCACGAAGGTTATACTGTCTCTTCTTTCCAATCAGTGAAACTAATCTCCCCGTGAAGAAGCGAGGATGAAAATATAAGACGAGAAGACCCTATGGAGCTTTAAACCAC-GCAACACCTGCTTTAACC-CAAC-TAAATTTCAGAAAACCCC-TCTTCACCCCAGCAGAATGA-TTGCCAGTTTTAGGTTGGGGTGACCGCGGAGCAAAAAACAACCTCCACATTGAAAGGGCACCTACCCCTTAGCCAAGAGCCACGCCTCCACGCACCAATAAAATGACATTAATTGACCCAATATATTGATCAACGAACCAAGTTACCCTAGGGATAACAGCGCAATCCACTTCAAGAGCCCCTATCGAC-AGTGGGTTTACGACCTCGATGTTGGATCAGGGTATCCCGGTGGTGCAGCCGCTACCAAAGGTTCGTTTGTT--------------------------------------------------------------------------------------------------------------------------------------------------------------------------------------------------------------------------------------------------------------------------------------------ATGAAAGCTGCCCCTATGAAAGAAGCCAGTGTCAGAGGACAAAGTGGCCTGGCCTATCCGGGTCTTCGGACCCATGGTACTCTGGAGAGCATAGGTGGGCCAATGGGTAGTTCAAGAGGAGGTGGACTTCCATCCCTGACAGATACCTTTGAACATGTCATAGAAGAACTCCTAGAAGAGGAACAAAGCATAAGGCAAAGTGAGGAGAACAAGGACTCAGATATGTATTCGTCGAGGGTTATGCTGAGCACTCAAGTGCCTTTGGAGCCCCCTTTGCTTTTTCTTCTGGAGGAGTATAAAAATTACCTGGATGCTGCAAACATGTCCATGAGGGTACGGCGCCACTCAGACCCAGCCAGGCGTGGGGAATTGAGCGTATGTGACAGTATTAGCGAGTGGGTGACGGCAGCAGACAAGAAAACTGCGATAGATATGGCAGGTCAAACAGTCACTGTTCTTGAAAAAGTCCCAGTACCCAAGGGTCAACTGAAACAATATTTCTATGAGACCAAATGCAATCCCATGGGCTACATGAAGGAAGGTTGCAGGGGCATCGACAAGAGGTACTGGAACTCGCAATGCCGAACTACCCAGTCTTACGTGCGCGCTCTCACCATGGATAGCAAAAAAAAAGTTGGTTGGCGCTTTATAAG---------------------------AACCTCATACTTATTATTCCCACCCTGTGCTACATTATCCCCATTCTCCTGGCAGTTGCTTTCCTCACCCTAATCGAACGCAAAGTTTTAGGCTACATACAACATCGAAAAGGACCAAATATTGTAGGCCCAATAGGACTCCTTCAACCGATTGCAGACGGAGTAAAACTATTTATTAAGGAACCCATCCGCCCAGCCACCTCCTCACAAACCTTATTCCTACTAACCCCAACGCTGGCCTTCGCTCTAGCAATAATCATCTGAACCCCACTGCCCATGCCCATCTCCCTGTCCGATATGAACCTGGGAATCTTATTTATCCTAGCCCTTTCAAGCCTAACAGTTTACTCTATCCTTGGGTCAGGGTGAGCATCCAACTCAAAATACGCCCTAATCGGAGCACTACGAGCAGTTGCACAAACAATCTCTTATGAGGTCACCCTTGCCCTAATTCTTCTCTGCTCCATCCTTCTCTCCGGCAATTTCACCTTACAAAATTTCAGCATCACCCAGGAATCAATCTGACTCCTTATCCCCATCTGACCTATAGCTATAATATGGTATATTTCAACCCTAGCAGAAACCAACCGAGCACCCTTTGACCTCACCGAAGGCGAATCTGAGCTTGTCTCCGGCTTTAATGTAGAATACGCAGGAGGCCCATTTGCACTATTCTTCCTTGCAGAATACGCAAACATCCTAATAATAAACACCATCTCCTCAATTATTTTTCTAGGCTCTACGGCCATAATATTTCTCCCACTTACAACCGTGTCTTTAATAACCAAAGCAGCCCTACTCTCAATAGCATTCTTATGGGTCCGAGCCTCTTACCCACGATTTCGCTACGACCAACTCATACACCTAGTCTGAAAAAACTTTCTCCCCTTAACCCTCGCCCTTACTATTTGACACATTGCCCTCCCAATCTCCCTCATGTATACCCCACCAATCACACAGAACCATGACTGATAAGTACAGGTTGCACCTCTCCGTTGCTGACCTGCTGTTTGTGTTCACGCTTCCGTTCTGGTCTGTGGATGCCGCCATCGGTTGGTACTTTAAAGAATTCTTGTGCAAAGCCGTCCACGTCATTTACACGGTCAACCTCTACAGCAGCGTCTTAATCTTGGCCTTTATCAGCTTGGATCGGTACTTGGCGATTGTCCACGCCACCAACAGCCAAGGATCTAGGAAACTCTTGGCGGAGAAGATTGTGTACGCCGGAGTGTGGCTTCCAGCTGTTCTGTTGACTGTGCCCGACCTTGTGTTTGCCAGCGTGTCGGACATAGATGGCAACTATGTGTGTGATCGAGCTGTTGCCCACCCCACCACGGTCCCCCAGCCGGAGGTCCAGCCTGTCCAGCCTCTTTCCGTCTACCGATCAGCTGGAGCTGGTCACAGAGTTCCTGGGAGGGGACATGGTGAATCAAAGCTTCATCTGTGACCAGGATGACGAGACGTTTGTGAAGTCCATCATCATTCAGGACTGTATGTGGAGCGGCTTTTCTGCGGCAGCCAAGCTGGAGAAAGTGGTGTCGGAGAAGCTGGCGTCTTACCAGGCTTCTAGGAGGGAGAATTCCGTATCCCCCCAAAACCAGCCGCAAAGCCCGCAGAAGCCTCCTACCTGCCAGGATAACATCAGCCCCATAGGAACCAGTAGGACCAGCAGCGATTACCTACAGGAACCAACTCCTGAGTGCATAGACCCTTCAGTCTGCAGAGTCACCAGTGTTTCCCGGGAACGGGCACATGCAACCACTGTCTGAAAACATCAGGAAGTACGTCATGAGCCACTTCCGCTGGAATAAGTTTGGCAGAAGGAACAGCACCAATAGCGATAGCAACAACGCAGGTTACAAACGAGAAGATATAGCCAACTACCCCATATTCAACCTGTTCCCAAGTAGTGAGAACCAGAACACACAAGATGGAAATTTGGAAGAAGAACCTATGGACAGACAAGACAATAAGAGGTCATATTCTATGGAACACTTCCGATGGGGCAAACCCGTCGGCAAGAAAAGGAGACCCATTAAGGTTTTCCCTAGTGATGCCGAGGAAGAGTCATCCGAAATCTACCCAACGGAGTATAGAAGGGAGTTGTCTGTAGAGATTGACTACCCCGATAGCAACTCTGAAGAAGACATCGACGACAACGAGTTGATGGAAAGCCCAGTGAAAAAAGGTCGGAAGTATAAAATGCATCATTTTCGATGGGAAGGTCCACCCAAAGACAAACGATACGGAGGATTCATGACCCCTGAGCGCAGTCAGACCCCTCTAATGACTCTTTTCAA---------------------------------------------------------------------------------------------------------------------------------------------------------------------------------------------------------------------------------------------------------------------------------------------------------------------------------------------------------------------------------------------------------------------------------------------------------------------------------------------------------------------------------------------------------------------------------------------------------------------------------------------------------------------------------------------------------------------------------------------------------------------------------------------------------------------------------------------------------------------------------------------------------------------------------------------------------------------------------------------------------------------------------------------------GGAAATCATAATTAAAAAACCCAATGGTGAGACCACCACAACGACTATTCGAGTGTGGAATGAAACAGTTTCCAATTTAACGCTCATGGCACTTGGGTCATCTGCCCCTGAAATTCTTTTGTCATTGATTGAGGTATGTGGTCATAATTTTATTGCTGGAGATCTTGGTCCATCCACCATTGTTGGGAGTGCAGCATTTAACATGTTTATCATTATTGCTATTTGTGTCTATGTCATACCTGATGGTGAAGTTCGAAAGATCAAGCATCTTCGAGTATTTTTTGTGACTGCAGCATGGAGCATCTTTGCATACATATGGTTATATATGATCCTTGCTGTGTTCTCTCCTGGAGTGGTGCAAGTGTGGGAAGGTTTGCTCACGTTGTTCTTTTTTCCTGTGTGTGTTGTCCTCGCCTGGGTGGCAGACCGACGTCTTCTGTTCTACAAATATATGCACAAAAAGTATC
KU178154_C_pipilatum_EU662994   -------------------TGAGATCAGTTATTACTTAATATACACATGCCAGTCTCCGCACCCCTGTGAAAACGCCCTTACAATCCCTATTTGGGATAAGGAGCTGGTATCAGGCACAACCAAACTGCCCAAGACACCTAGCTACGCCACACCCACGAGGGAACTCAGCAGTGATTAACATTGAGCATAAGCGACAGCTTGACTCAGTTAAAGTAAAA-AGAGCCGGCAAWTCTGGTGCCAGCCGCCGCGGTTACACCACGTGGCTCAAATTGACCTCTATCGGCGTAAAGCGTGATTAAAGTCCCACCCC--CATTAGAGTCAAACTAAAACTAAGCTGTGACACGCTTGTACTTAAGAAGCCCAAAAACGAAAGTTACTCCAATACAACCAACTTGAACCCACGACAGCTGAGCCACAAACTGGGATTAGATACCCCACTATGCTCAGCCGTAAACTTTAAATTACACCCA-TATCGCCAGGGAACTACGAGCAAAGCTTAAAACCCAAAGGACTTGACGGTACCCCACATCCACCTAGAGGAGCCTGTCCTATAATCGATACCCCCCGTTAAACCTCACCACTTCTCGCCCACTCAGCCTGTATACCTCCGTCGTCAGCTTACCACGTGAGCGCAACTCAGTGAGCTCAATGCCC-ATACGCCAACACGTCAGGTCAAGGTGCAGCAAATGAAGTGGGAAGAGATGGGCTACACTCTCT-ATATAGAAAACACGAAAGACTACCTATGAAACCTAGTCTAAAGGCGGATTTAGAAGTAAAAAG-AAAAA-GAATGTTC-TTTTTAACTCGGCACT-GGGGTGTGTACACACCGCCCGTCACCCTCTTCAAGG--CCCC-CAAAAAGTAA-ATAACTAACTAACGCGACACAGAAGAGGCAAGTCGTAACATGGTAAGTATAC-----AACT--AACCAACACCATCTAAGAACCCTCACACAGTACTGAGTAATTCTATACTT-CTATAGAAGATTTTATGTTAAAACTAGTAACAAGAAGAAGAACTTCTCCTACG-ATGCAAGTGTAAATCAGACAGGACACCCCGCTGATAATTA-ACACCAATGAACAAAAAGTAGCAACTCAACAAGAAAACCCTACT--ACA-CCCTATGTTAATCTAACACCAGAGCATCACAGGAAAGATTAAAAGAAAGAAAAGGAACTCGGCAAA-CATTAACCCCGCCTGTTTACCAAAAACATCGCCTCTTGA-GA-AAATATAAGAGGTCCAGCCTGCCCAGTGACTCTGTTCAACGGCCGCGGTATCCTAACCGTGCGAAGGTAGCGTAATCACTTGTTCTTTAAATGAGGACTAGTATGAATGGCACCACGAAGGTTATACTGTCTCTTCTTTCCAATCAGTGAAACTAATCTCCCCGTGAAGAAGCGAGGATGAGCATATAAGACGAGAAGACCCTATGGAGCTTTAAACCGC-GCAACACCTGCTTTAACT-TAGT-TAAATTCCAGAAAACCCC-TCCTCACCTCAGCAGGATGA-TTGCCAGTTTTAGGTTGGGGTGACCGCGGAGCAAAAAACAACCTCCACATTGAAAGGGCACCTACCCCTTAGCCAAGAGCTACACCTCCACGCAACAATAAAATGACATTAATTGACCCAATATATTGACCAA-GAACCAAGTTACCCTAGGGATAACAGCGCAATCCACTTCAAGAGCCCCTATCGACAAGTGGGTTTACGACCTCGATGTTGGATCAGGGTATCCCGGTGGTGCAGCCGCTACCAAA----------------------------------------------------------------------------------------------------------------------------------------------------------------------------------------------------------------------------------------------------------------------------------------------------------GAAAGCTGCCCCTATGAAAGAAGCCAGTGTCAGAGGACAAAGTGGCCTGGCCTATCCGGGTCTTCGGACCCATGGTACTCTGGAGAGCATAGGTGGGCCAATGGGTAGTTCAAGAGGAGGTGGACTTCCATCCCTGACAGATACCTTTGAACATGTCATAGAAGAACTCCTAGAAGAGGAACAAACCATAAGGCAAAGTGAGGAGAACAAGGACTCAGATATGTATTCGTCGAGGGTTATGCTGAGCACTCAAGTGCCTTTGGAGCCCCCTTTGCTTTTTCTTCTGGAGGAGTATAAAAATTACCTGGATGCTGCAAACATGTCCATGAGGGTACGGCGCCACTCAGACCCAGCCAGGCGTGGGGAATTGAGCGTATGTGACAGTATTAGCGAGTGGGTGACGGCAGCAGACAAGAAAACTGCGATAGATATGGCAGGTCAAACAGTCACTGTTCTTGAAAAAGTCCCAGTACCCAAGGGTCAACTGAAACAATATTTCTATGAGACCAAATGCAATCCCATGGGCTACATGAAGGAAGGTTGCAGGGGCATCGACAAGAGGTACTGGAACTCGCAATGCCGAACTACCCAGTCTTACGTGCGCGCTCTCACCATGGATAGCAAAAAAAAAGTTGGTTGGCGCTTTATAAGAATAGACACTTCTTGTGTATGCACACTAACCCATTACTTATTATTCCCACCTTGTGCTACATTGTCCCCATTCTCCTGGCAGTTGCTTTTCTTACCCTAATTGAACGCAAAGTTTTAGGCTACATACAACACCGAAAAGGACCAAACATTGTAGGCCCAATAGGACTCCTCCAACCAATTGCAGATGGAGTAAAACTATTTATTAAAGAACCCATCCGCCCAGCCACCTCATCACAAACCCTGTTCCTATTAACCCCAACATTGGCCTTCGCCCTAGCAATAATCATCTGAACCCCCCTACCAATGCCCATCTCCCTTTCGGACATAAACCTAGGAATCTTATTTATTCTAGCCCTCTCAAGCCTAACCGTCTACTCTATCCTTGGGTCAGGGTGAGCGTCCAACTCAAAATACGCCCTAATTGGGGCACTACGAGCAGTTGCACAAACAATCTCTTATGAGGTCACCCTTGCCCTGATTCTCCTCTGCTCCATCCTTCTCTCTGGCAACTTCACTTTACAAAACTTCAGCATTACCCAAGAATCGATCTGACTTCTTATTCCCATCTGACCCATAGCCATAATATGATTTATCTCAACCCTAGCAGAAACCAACCGAGCACCCTTTGACCTCACAGAGGGTGAATCTGAGCTTGTCTCCGGATTTAACGTAGAGTACGCAGGAGGCCCGTTTGCACTATTTTTCCTTGCAGAATACGCAAACATTCTGATAATAAATGCCATTTCTTCAATCATCTTCCTGGGCTCCGCAGCCATAATCTTTCTCCCACTTACAACCATAACTCTAATAACCAAAGCCGCCCTACTTTCGATAGCATTCTTATGAGTTCGAGCCTCTTACCCCCGATTCCGTTATGACCAACTCATGCACCTCGTCTGAAAAAACTTTCTTCCCTTAACCCTTGCCCTCACCATCTGACATATCGCCCTCCCAATCTCCCTCATGTATACCCCACCAGTCACACAGAACCATGACTGATAAGTACAGGTTGCACCTCTCCGTTGCTGACCTGCTGTTTGTGTTCACGCTTCCGTTCTGGTCTGTGGATGCCGCCATCGGTTGGTACTTTAAAGAATTCTTGTGCAAAGCCGTCCACGTCATTTACACGGTCAACCTCTACAGCAGCGTCTTAATCTTGGCCTTTATCAGCTTGGATCGGTACTTGGCGATTGTCCACGCCACCAACAGCCAAGGATCTAGGAAACTCTTGGCGGAGAAGATTGTGTACGCCGGAGTGTGGCTTCCAGCTGTTTTGTTGACTGTGCCCGACCTTGTGTTTGCCAGCGTGTCGGACATAGAAGGCAACTATGTGTGTGATC---------------------------------CGGAGGTCCAGCCTGTCCAGCCTCTTTCCGTCTACCGATCAGCTGGAGCTGGTCACAGAGTTCCTGGGAGGGGACATGGTGAATCAAAGCTTCATCTGTGACCAGGATGACGAGACGTTTGTGAAGTCCATCATCATTCAGGACTGTATGTGGAGCGGCTTTTCTGCGGCAGCCAAGCTGGAGAAAGTGGTGTCGGAGAAGCTGGCGTCTTACCAGGCTTCTAGGAGGGAGAATTCCGTATCCCCCCAAAACCAGCCGCAAAGCCCGCAGAAGCCTCCTACCTGCCAGGATAACATCAGCCCCATAGGAACCAGTAGGACCAGCAGCGGTTACCAACAGGAACCAACTCCTGAGTGCATAGACCCTTCAGTCTGCAGAGTCACCAGTGTTTCCCGGGAACGGGCACATGCAACCACTGTCTGAAAACATCAGGAAGTACGTCATGAGCCACTTCCGCTGGAATAAGTTTGGCAGAAGGAACAGCACCAATAGCGATAGCAACAACGCAGGTTACAAACGAGAAGATATAGCCAACTACCCCATATTCAACCTGTTCCCAAGTAGTGAGAACCAGAACACACAAGATGGAAATTTGGAAGAAGAACCTATGGACAGACAAGACAATAAGAGGTCATATTCTATGGAACACTTCCGATGGGGCAAACCCGTCGGCAAGAAAAGGAGACCCATTAAGGTTTTCCCTAGTGATGCCGAGGAAGAGTCATCCGAAATCTACCCAACGGAGTATAGAAGGGAGTTGTCTGTAGAGATTGACTACCCCGATAGCAACTCTGAAGAAGACATCGACGACAACGAGTTGATGGAAAGCCCAGTGAAAAAAGGTCGGAAGTATAAAATGCATCATTTTCGATGGGAAGGTCCACCCAAAGACAAACGATACGGAGGATTCATGACCCCTGAGCGCAGTCAGACCCCACTAATGACTCTTTTCAAAAATGCCATTATTAAAAAGGGCAAAGCCACCATTGAAGAACGAAAGAAATGGCTGGCAACACTTGACAAACACCTTAGGAAGAAGATGAATTTGAAGCCTATTATGAGAATGAATGGAAACTTTGCTCGAAAGCTCATGTCCATGGAAACAGTCGAGGCCATTTGCGAGCTAATACATTCCGAGGAGAGGCAAGTGGCCCTCAAAGAACTTATGGACTTGTATCTCAAGATGAAACCAGTGTGGCGATCTTCATGCCCAGCCAAAGAGTGCCCGGAGTTGCTCTGCCAGTACAGTTACCACTCTCAGAGATTTGCTGAGCTCTTGTCTACCAAGTTCAAGTATAGATATGAGGGCAAGATCACCAATTACTTCCACAAAACCTTAGCCCATGTCCCAGAGATCATTGAACGTGACGGTTCTATCGGAGCTTGGGCAAGTGAAGGCAACGAGTCTGGTAATAAACTGTTCAACAGTGAGAATATGGAACGAGACTGTGTCCAACTTGACCCTTATGGCTCTTGGTTCGTCTGCTCCTGAAATTCTCCTTTCTGTGATAGAAGTATGTGGCCATAACTTTCAAGCTGGGGACCTCGGTCCCAGCACAATTGTYGGCAGTGCTGCATTCAATATGTTCATCATTATTGCTCTTTGCGTCTATGTGGTACCTGACGGAGAAACAAGGAGGATTAAACATCTTAGAGTTTTCTTCGTCACTGCAGCTTGGAGCATATTTGCCTATACTTGGCTGTATATGATCTTRTCCGTTTTCTCACCTGGTATCGTTGAAGTCTGGGAAAGTTTACTTACTTTTTTCTTCTTTCCTATTTGTGTTTTGTTTGCTTGGGTCGCAGACAGGAGGCTGTTGTTTTACAAATATGTCTACAAAAGGTACCGGGCTGGAAAGCAGAGGGGAATGATCATTGAAACTGAAGGAGATAGACCATCCTCCAAAGCTGATATCGAGATGGATGGTAAGGCTCTCAACTCCCACACAGAAAACTTCCTTGATGGGAAATCATAATTAAAAAACCCAATGGTGAGACCACCACAACGACTATTCGAGTGTGGAATGAAACAGTTTCCAATCTAACGCTCATGGCACTTGGGTCTTCTGCCCCTGAAATTCTTTTGTCATTGATTGAGGTATGTGGTCATAATTTTATTGCTGGAGATCTTGGTCCATCCACCATTGTTGGGAGTGCAGCATTTAACATGTTTATCATTATTGCTATTTGTGTCTATGTCATACCTGATGGTGAAGTTCGAAAGATCAAGCATCTTCGAGTATTTTTTGTGACTGCAGCATGGAGCATCTTTGCATACATATGGTTATATATGATCCTTGCTGTGTTCTCTCCTGGAGTGGTGCAAGTGTGGGAAGGTTTGCTCACGTTGTTCTTTTTTCCTGTGTGTGTTGTCCTCGCCTGGGTGGCAGACCGACGTCTTCTCTTCTACAAATATATGCACAAAAAGTATC
Centrolene_sp__MRy_547_   --------------------------------------------------------------------------------------------------------------------------------------------------------------------------------------------------------------------------------------------------------------------------------------------------------------------------------------------------------------------------------------------------------------------------------------------------------------------------------------------------------------------------------------------------------------------------------------------------------------------------------------------------------------------------------------------------------------------------------------------------------------------------------------------------------------------------------------------------------------------------------------------------------------------------------------------------------------------------------------------------------------------------------------------------------------------------------------------------------------------------------------------------------------------------------------------------------------------------------------------------------------------------------------------------------------------------------------------------------------------------------------------------------------------------------------------------------------------------------------------------------------------------------------------------------------------------------------------------------------------------------------------------------------------------------------------------------------------------------------------------------------------------------------------------------------------------------------------------------------------------------------------------------------------------------------------------------------------------------------------------------------------------------------------------------------------------------------------------------------------------------------------------------------------------------------------------------------------------------------------------------------------------------------------------------------------------------------------------------------------------------------------------------------------------------------------------------------------------------------------------------------------------------------------------------------------------------------------------------------------------------------------------------------------------------------------------------------------------------------------------------------------------------------------------------------------------------------------------------------------------------------------------ATTATCCCCATCCTCCTGGCAGTTGCATTCCTCACCCTAATTGAACGCAAAGTCTTAGGCTACATACAACATCGAAAAGGACCAAATATTGTAGGCCCAATAGGACTCCTCCAACCAATTGCAGACGGAGTAAAACTTTTTATTAAAGAACCCATCCGCCCAGCCACCTCCTCACAAACCTTATTCCTATTAACCCCAACACTGGCCTTCACCTTAGCGATAATTATCTGAACCCCCCTGCCCATACCCATCTCCCTATCAGATATAAACCTAGGGATCTTATTTGTCCTAGCCCTTTCAAGCCTAACAGTTTACTCTATCCTCGGATCAGGATGAGCATCCAACTCAAAATATGCTCTGATCGGAGCACTACGAGCAGTTGCACAAACAATCTCTTATGAGGTCACCCTTGCCCTAATCCTTCTCTGCTCTATTCTTCTCTCCGGCAACTTCACCTTACAAAACTTCAGCATCACCCAAGAGTCAATCTGACTCCTTATTCCCATTTGACCTATGGCCATAATATGATATATTTCAACCCTAGCAGAAACCAACCGAGCACCCTTTGACCTTACCGAGGGCGAATCTGAGCTTGTCTCCGGCTTTAATGTAGAATATGCAGGAGGCCCATTTGCACTATTTTTCCTTGCAGAATACGCAAACATCCTAATAATAAATACCATCTCTTCAATCATCTTTCTAGGTTCTGCAGCCATAATATTTCTCCCATTTACAACCATGTCTTTAATAACCAAGGCAGCCATACTTTCAATAGCATTATTATCGGTCCGAGCCTCTTACCCCGG-----------------------------------------------------------------------------------------------------------------------------------------------------------------------------------------------------------------------------------------------------------------------------------------------------------------------------------------------------------------------------------------------------------------------------------------------------------------------------------------------------------------------------------------------------------------------------------------------------------------------------------------------------------------------------------------------------------------------------------------------------------------------------------------------------------------------------------------------------------------------------------------------------------------------------------------------------------------------------------------------------------------------------------------------------------------------------------------------------------------------------------------------------------------------------------------------------------------------------------------------------------------------------------------------------------------------------------------------------------------------------------------------------------------------------------------------------------------------------------------------------------------------------------------------------------------------------------------------------------------------------------------------------------------------------------------------------------------------------------------------------------------------------------------------------------------------------------------------------------------------------------------------------------------------------------------------------------------------------------------------------------------------------------------------------------------------------------------------------------------------------------------------------------------------------------------------------------------------------------------------------------------------------------------------------------------------------------------------------------------------------------------------------------------------------------------------------------------------------------------------------------------------------------------------------------------------------------------------------------------------------------------------------------------------------------------------------------------------------------------------------------------------------------------------------------------------------------------------------------------------------------------------------------------------------------------------------------------------------------------------------------------------------------------------------------
CORBIDI14667_C_muelleri_KM068267   -----------------------------------------------------------------------------------------------------------------------------------------------------------------------------------------------------------------------------------------------------------------------------------------------------------------------------------------------------------------------------------------------------------------------------------------------------------------------------------------------------------------------------------------------------------------------------------------------------------------------------------------------------------------------------------------------------------------------------------------------------------------------------------------------------------------------------------------------------------------------------------------------------------------------------------------------------------------------------------------------------------------------------------------------------------------------------------------------------------------------------------------------------------------------------------------------------------------------------------------------------------------------------CGCCTCTTGA-TA-AAATATAAGAGGTCCAGCCTGCCCAGTGACTCTGTTCAACGGCCGCGGTATCCTAACCGTGCGAAGGTAGCGTAATCACTTGTTCTTTAAATGAGGACTAGTATGAATGGCACCACGAAGGTTACACTGTCTCTTCTTTCCAATCAGTGAAACTAATCTCCCCGTGAAGAAGCGAGGATGAAAATATAAGACGAGAAGACCCTATGGAGCTTTAAACCAC-GCAACAACTGCTTTGACT-AAGC-CAAATTTCAGAAAACCCC-TCCTTACCCTAACAGAATGA-TTGCCAGTTTTAGGTTGGGGTGACCGCGGAGCAAAAAGCAACCTCCACATTGAAAGGGCGCCTG-CCCTTAGCCAAGAACCACACCTCCACGCACCAATAAAATGACATTAATTGACCCAATATATTGATCAACGAACCAAGTTACCCTAGGGATAACAGCGCAATCCACTTCAAGAGCCCCTATCGACAAGTGGGTTTACGACCTCGATGTTGGATCAGGGTATCCCGGTGGTGCAGCCGCTACCAAAGGTTCGTTTGTTCAACGATTAAAACCCT----------------------------------------------------------------------------------------------------------------------------------------------------------------------------------------------------------------------------------------------------------------------------------------------------------------------------------------------------------------------------------------------------------------------------------------------------------------------------------------------------------------------------------------------------------------------------------------------------------------------------------------------------------------------------------------------------------------------------------------------------------------------------------------------------------------------------------------------------------------------------------------------------------------------------------------------------------------------------------------------------------------------------------------------------------------------------------------------------------------------------------------------------------------------------------------------------------------------------------------------------------------------------------------------------------------------------------------------------------------------------------------------------------------------------------------------------------------------------------------------------------------------------------------------------------------------------------------------------------------------------------------------------------------------------------------------------------------------------------------------------------------------------------------------------------------------------------------------------------------------------------------------------------------------------------------------------------------------------------------------------------------------------------------------------------------------------------------------------------------------------------------------------------------------------------------------------------------------------------------------------------------------------------------------------------------------------------------------------------------------------------------------------------------------------------------------------------------------------------------------------------------------------------------------------------------------------------------------------------------------------------------------------------------------------------------------------------------------------------------------------------------------------------------------------------------------------------------------------------------------------------------------------------------------------------------------------------------------------------------------------------------------------------------------------------------------------------------------------------------------------------------------------------------------------------------------------------------------------------------------------------------------------------------------------------------------------------------------------------------------------------------------------------------------------------------------------------------------------------------------------------------------------------------------------------------------------------------------------------------------------------------------------------------------------------------------------------------------------------------------------------------------------------------------------------------------------------------------------------------------------------------------------------------------------------------------------------------------------------------------------------------------------------------------------------------------------------------------------------------------------------------------------------------------------------------------------------------------------------------------------------------------------------------------------------------------------------------------------------------------------------------------------------------------------------------------------------------------------------------------------------------------------------------------------------------------------------------------------------------------------------------------------------------------------------------------------------------------------------------------------------------------------------------------------------------------------------------------------------------------------------------------------------------------
EBRG5244_C_venezuelense_EU663000   CAAGGTTTGGTCCTAGCCTTGTAATCAGTTATTACTTAATATACACATGCAAGTCTCCGCACCCCTGTGAAAACGCCCTTACAATCCCCATTAGGGATAAGGAGCTGGTATCAGGCACAACCAAACTGCCCAAAACACCTAGCTACGCCACACCCACAAGGGAACTCAGCAGTGATTAACATTGAACATAAGCGACAGCTTGACTCAGTTAAAGTAAAATAGAGCCGGCAAATCTGGTGCCAGCCGCCGCGGTTACACCACGTGGCTCAAATTGATTTCCATCGGCGTAAAGCGTGATTAAAGTCCCAACCC--CCTTGGAGTCAAACTAAAACTAAGCTGTGACACGCTTGTACTTAAGAAGCCCAGAGACGAAAGTTACTCCAATACAACCTACTTGAACCCACGACAGCTGAGCCACAAACTGGGATTAGATACCCCACTATGCCCAGCCGTAAACTTTAAATTACACCCA-TATCGCCCGGGAACTACGAGCAAAGCTTAAAACCCAAAGGACTTGACGGTACCCCACATCCACCTAGAGGAGCCTGTCCTATAATCGATACCCCCCGCTAAACCTCACCACTTCTCGCCCACTCAGCCTGTATACCTCCGTCGTCAGCTTACCACGTGAGCGCAACTCAGTGAGCTCAATGCCC-ATACGCCAACACGTCAGGTCAAGGTGCAGCAAATGAAGTGGGAAGAGATGGGCTACACTCTCTAATATAGAAAACACGGAAGACTACTTATGAAACCTAGTCTAAAGGCGGATTTAGAAGTAAAAAGAAAAAA-GAATGTTC-TTTTTAACTTGGCACT-GGGGTGTGTACACACCGCCCGTCACCCTCTTCAAAG--CCCCCCAGAAAGTAA-ATAACTAACTAACGCAACACAGAAGAGGCAAGTCGTAACA-----------------AACTAATCCCAACACCACCCAAGAACCCTTACACAGTACTGAGTAATTCTATACCC-CTATAGAAGATTTTATGTTAAAACTAGTAACAAGAAGAAGAACTTCTCCTACG-ATGCAAGTGTAAATCAGACAGGACACCCCGCTGATAATTA-ACACCAATGAGCAAAAAGTAGCAACTCAACAAGAAAACCCTACT--ATA-CCCTATGTTAACCTAACACCAGAGCATCACAGGAAAGATTAAAAGAAAGAAAAGGAACTCGGCAAA-TATTAACCTCGCCTGTTTACCAAAAACATCGCCTCTTGA-TA-AAATATAAGAGGTCCAGCCTGCCCAGTGACTCTGTTCAACGGCCGCGGTATCCTAACCGTGCGAAGGTAGCGTAATCACTTGTTCTTTAAATGAGGACTAGTATGAATGGCACCACGAAGGTTATACTGTCTCTTCTTTCCAATCAGTGAAACTAATCTCCCCGTGAAGAAGCGAGGATAAAAATATAAGACGAGAAGACCCTATGGAGCTTTAAACCAC-GCAACACCTGCTTTGACT-TAAC-TAAATTTCAGAAAACCCC-TCTTTACCCCAGCAGAATGA-TTGCCAGTTTTAGGTTGGGGTGACCGCGGAGCAAAAAACAACCTCCACATTGAAAGGGCACCTACCCCTTAGCCAAGAGCCACACCTCCACGCACCAATAAAATGACATTAATTGACCCAATATATTGATCAACGAACCAAGTTACCCTAGGGATAACAGCGCAATCCACTTCAAGAGCCCCTAT----------------------------------------------------------------------------------------------------------------------------------------------------------------------------------------------------------------------------------------------------------------------------------------------------------------------------------------------------TTATTTCATACTTCAGTTGCATGAAAGCTGCCCCTATGAAAGAAGCCAGTGTCAGAGGACAAAGTGGCCTGGCCTATCCGGGTCTTCGGACCCATGGTACTCTGGAGAGCATAGGTGGGCCAATGGGTAGTTCAAGAGGAGGTGGACTTCCATCCCTGACAGATACCTTTGAACATGTCATAGAAGAACTCCTAGAAGAGGAACAAAGCATAAGGCAAAGTGAGGAGAACAAGGACTCAGATATGTATTCGTCGAGGGTTATGCTGAGCACTCAAGTGCCTTTGGAGCCCCCTTTGCTTTTTCTTCTGGAGGAGTATAAAAATTACCTGGATGCTGCAAACATGTCCATGAGGGTACGGCGCCACTCAGACCCAGCCAGGCGTGGGGAATTGAGCGTATGTGACAGTATTAGCGAGTGGGTGACGGCAGCAGACAAGAAAACTGCGATAGATATGGCAGGTCAAACAGTCACTGTTCTTGAAAAAGTCCCAGTACCCAAGGGTCAACTGAAACAATATTTCTATGAGACCAAATGCAATCCCATGGGCTACATGAAGGAAGGTTGCAGGGGCATCGACAAGAGGTACTGGAACTCGCAATGCCGAACTACCCAGTCTTACGTGCGCGCTCTCACCATGGATAGCAAAAAAAAAGTTGGTTGGCGCTTTATAAGAATAGACACTTCTTGTGTATGCACACTAACCTCCTACTTATTATTCCCACCTTGTGCTACATTATCCCCATCCTCCTGGCAGTTGCCTTCCTCACCCTAATTGAACGCAAAGTCTTAGGCTACATACAACATCGAAAAGGACCAAATATTGTAGGCCCAATAGGACTCCTCCAACCAATTGCAGACGGAGTAAAACTATTTATTAAAGAACCCATCCGCCCAGCCACCTCCTCACAAACCTTATTCCTGTTAACCCCAACGCTGGCCTTCGCCCTAGCAATAATTATCTGAACCCCCCTACCCATGCCCATCTCCCTGTCAGATATAAACCTAGGAATCTTATTTGTCCTAGCCCTTTCAAGCCTAACAGTTTACTCCATCCTCGGGTCAGGATGAGCATCCAACTCAAAATATGCCCTAATCGGAGCGCTACGAGCAGTTGCACAAACAATCTCTTATGAGGTCACCCTTGCCCTGATTCTTCTCTGCTCTATTCTTCTCTCCGGCAACTTCACCTTACAAAACTTCAGCATCACCCAAGAGTCAATCTGACTCCTTATCCCTATCTGACCTATAGCCATGATGTGATATATTTCAACCCTAGCAGAAACCAACCGAGCGCCCTTTGACCTTACCGAAGGTGAATCTGAGCTTGTCTCCGGTTTTAATGTAGAATATGCAGGAGGCCCATTTGCACTATTCTTCCTTGCAGAATACGCAAATATCCTAATAATAAACACCATCTCTTCAATCATTTTTCTAGGCTCTGCAGCCATAATATTTCTTCCATTTACAACCATATCTTTAATAACCAAAGCAGCCCTACTTTCAATAGCATTCTTATGGGTCCGAGCCTCTTACCCCCGATTTCGCTACGACCAACTCATGCACCTAGTCTGAAAAAACTTTCTTCCCTTAACCCTCGCCCTTACTATTTGACACATTGCCCTCCCAATTTCCCTCATGTATACCCCACCAATCACACAGAACCATGACTGATAAGTACAGGTTGCACCTCTCCGTTGCTGACCTGCTGTTTGTGTTCACGCTTCCGTTCTGGTCTGTGGATGCCGCCATCGGTTGGTACTTTAAAGAATTCTTGTGCAAAGCCGTCCACGTTATTTACACGGTCAACCTCTACAGCAGCGTCTTAATCTTGGCCTTTATCAGCTTGGATCGGTACTTGGCGATTGTCCACGCCACCAACAGCCAAGGATCTAGGAAACTCTTGGCGGAGAAGATTGTGTACGCCGGAGTGTGGCTTCCAGCTGTTCTGTTGACTGTGCCCGACCTTGTGTTTGCCAGCGTGTCGGACATAGAAGGCAACTATGTGTGTGATC------------------------------------------------------------------------------------------------------------------------------------------------------------------------------------------------------------------------------------------------------------------------------------------------------------------------------------------------------------------------------------------------------------------GTCTGCAGAGTCACCAGTGTTTCCCGGGAACGGGCACATGCAACCACTCTCTGAAAACATCAGGAAGTACGTCATGAGCCACTTCCGCTGGAATAAGTTTGGCAGAAGGAACAGCACCAGTAGCGATAGCAACAATGCAGGTTACAAACGGGAAGATATAGCCAACTACCCCATATTCACCCTGTTCCCAAGTAGTGACAACCAGAACACACAAGATGGAAATTTGGAAGAAGAACCTATGGACAGACAAGACAATAAAAGGTCATATTCTATGGAACACTTCCGATGGGGCAAACCCGTCGGCAAGAAAAGGAGACCCGTTAAGGTTTTCCCTAGTGATGCCGAGGAAGAGTCATCCGAAATCTACCCAACAGAGTACAGAAGGGAGTTGTCTGTAGAGATTGACTACCCCGATAGCAACTCTGAAGAAGACATCGATGACAGCGAGTTGATGGAAAGCCCAGTGAAAAAAGGTCGGAAGTATAAAATGCATCATTTTCGATGGGAAGGTCCACCCAAAGACAAACGATACGGAGGATTCATGACCCCTGAGCGCAGTCAGACCCCACTAATGACTCTTTTCAAAAATGCCATTATTAAA----------CCACCATTGAAGAACGAAAGAAATGGCTGGCAACACTTGACAAACACCTTAGGAAGAAGATGAATTTGAAGCCTATTATGAGAATGAATGGAAACTTTGCTCGAAAGCTCATGTCCATGGAAACAGTCGAGGCCATTTGCGAGCTAATACATTCCGAGGAGAGGCAAGTGGCCCTCAAAGAACTTATGGACTTGTATCTCAAGATGAAACCAGTGTGGCGATCTTCATGCCCAGCCAAAGAGTGCCCGGAGTTGCTCTGCCAGTACAGTTACCACTCTCAGAGATTTGCTGAGCTCTTGTCCACCAAGTTTAAGTATAGATATGAGGGCAGGATCACCAATTACTTCCACAAAACCTTAGCCCATGTCCCAGAGATCATTGAACGTGACGGTTCTATCGGAGCTTGGGCAAGTGAAGGCAACGAGTCTG--------------AACAGTGAGAATATGGAACGAGACTGTGTCCAACTTGACCCTTATGGCTCTTGGTTCGTCTGCTCCTGAAATTCTCCTTTCTGTGATAGAAGTATGTGGCCATAACTTTCAAGCTGGGGACCTCGGTCCCAGCACAATTGTCGGCAGTGCTGCATTCAATATGTTCATCATTATTGCTCTTTGCGTCTATGTGGTACCTGACGGAGAAACAAGGAGGATTAAACATCTTAGAGTTTTCTTCGTCACTGCAGCTTGGAGCATATTTGCCTATACTTGGCTGTATATGATCTTGTCCGTTATCTCACCTGGTATCGTTGAAGTCTGGGAAAGTTTACTTACTTTTTTCTTCTTTCCTATTTGTGTTTTGTTTGCTTGGGTCGCAGACAGGAGGCTGTTGTTTTACAAATATGTCTACAAAAGGTACCGGGCTGGAAAGCAGAGGGGAATGATCATTGAAACTGAAGGAGATAGACCATCCTCCAAAGCTGATATCGAGATGGATGGTAAGGCTCTCAACTCCCACACAGAAAACTTCCTTGATGGGAAATCATAATTAAAAAACCCAATGGTGAGACCACCACAACGACTATTCGAGTGTGGAATGAAACAGTTTCCAATTTAACGCTCATGGCACTTGGGTCATCTGCCCCTGAAATTCTTTTGTCATTGATTGAGGTATGTGGTCATAATTTTATTGCTGGAGATCTTGGTCCATCCACCATTGTTGGGAGTGCAGCATTTAACATGTTTATCATTATTGCTATTTGTGTCTATGTCATACCTGATGGTGAAGTTCGAAAGATCAAGCATCTTCGAGTATTTTTTGTGACTGCAGCATGGAGCATCTTTGCATACATATGGTTATATATGATCCTTGCTGTGTTCTCTCCTGGAGTGGTGCAAGTGTGGGAAGGTTTGCTCACGTTGTTCTTTTTTCCTGTGTGTGTTGTCCTCGCCTGGGTGGCAGACCGACGTCTTCTCTTCTACAAATATATGCACAAAAAGTATC
KU178015_C_geckoideum_EU662982   --------------GACCTTGAAATCAGTTATTACTTAATATACACATGC-AGTCTCCGCATCCCTGTGAAAACGCCCTTATAATCCCCACTAGGGATAAGGAGCCGGTATCAGGCACAATTAAATTGCCCAAAACACCTAGCTACGCCACACCCACAAGGGAACTCAGCAGTGATTAACATTGAACATAAGCGACAGCTTGATTCAGTTAAAGTAAAA-AGAGCCGGCAAATCTGGTGCCAGCCGCCGCGGTTACACCACGTGGCTCAAATTGATATCTACCGGCGTAAAGCGTGATTAAAGTCCCA-CCC--TATTAGAGTTAAACTAAGACTAAGCTGTGACACGCTTGTACTTAAGAAACCCAAAAACGAAAGTTACTCCAACTTAATCAACTTGAATCCACGACAGCTGAGTTACAAACTGGGATTAGATACCCCACTATGCTCAGCCGTAAACTTTAAATTACATCCG-AATCGCCAGGGAACTACGAGCAAAGCTTAAAACCCAAAGGACTTGACGGTACCCCACATCCACCTAGAGGAGCCTGTCCTATAATCGATACCCCCCGCTAAACCTCACCACCTCTCGCCCACTCAGCCTGTATACCTCCGTCGTCAGCTTACCACGTGAGCGCAATTTAGTGAGCTTAATGCCC-ATACGCCAACACGTCAGGTCAAGGTGCAGCAAATGAGATGGGAAGAGATGGGCTACACTCTCTAATATAGAAAACACGGAAGACTACTTATGAAACCTAGTCTAAAGGCGGATTTAGAAGTAAAAAGAAAAAATGAATGTCC-TTTTTAACTCGGCACT-GGGGTGTGTACACACCGCCCGTCACCCTCTTCAAAG--CCCC-CAAAAAGTAA-AT-----------------------------------------------------------------------------------------------------------------------AGACTTTATGTTAAAACTAGT---ATAGAAGAGAACTTTTTTTAC--ATGCAAGTGT-AATCAGATAGGACATCC--ATGATAATTA-ACACCAATGAAC-AAAAGTAGTAACTCAACAAGAAA--CCTACT--ACA-TTTTATGTTAATCTAACACCAGAGCATTACAAGAAAGATTAAAAGAAAGAGAAGGAACTCGGCAAA-TATTAACCTCGCCTGTTTACCAAAAACATCGCCTCTTGAAAT-AAATATAAGAGGTCCAGCCTGCCCAGTGACTCTGTTCAACGGCCGCGGTATCCTAACCGTGCGAAGGTAGCGTAATCACTTGTTCTTTAAATGAGGACTAGTATGAATGGCACCACGAAGGTTATACTGTCTCCTCTTTCCAATCAGTGAAACTAATCTCTCCGTGAAGAAGCGGGGATAAACATATAAGACGAGAAGACCCTATGGAGCTTTAAACTAC-ACAACATCTGCTCTGACC-CACT-TAAATTTCAGAAAAATCT-CCTTCACCTCTGCAGAATGA-TTGCCAGTTTTAGGTTGGGGTGACCGCGGAGCAAAAAACAACCTCCACATTGAAAGGGG-CTTACCCCTTAGCCAAGAGCCACACCTCCACACACCAATAAAATGACATTAATTGACCCAATATATTGATCAACGAACCAAGTTACCCTAGGGATAACAGCGCAATCCACGTTAAGAGCCCCGATCGACAAGTGGG--CACGACCTCGATGTTGGATCAGGGTATCCCGGTGGTGCAGCCGCTACCA------------------------------------------------------------------------------------------------------------------------------------------------------------------------------------------------------------------------------------------------------------------------------------------------------------------------------------------------------------------------------------------------------------------------------------------------------------------------------------------------------------------------------------------------------------------------------------------------------------------------------------------------------------------------------------------------------------------------------------------------------------------------------------------------------------------------------------------------------------------------------------------------------------------------------------------------------------------------------------------------------------------AATCTTATATTTATTATTCCTACCCTATGCTACATTGTCCCAATTCTTCTGGCAGTTGCCTTTCTTACCTTAATTGAGCGCAAAGTTCTAGGATACATGCAACACCGAAAAGGACCCAATATTGTAGGCCCAATAGGCCTCCTTCAACCAATTGCAGATGGAGTAAAACTATTTATTAAAGAACCCATCCGCCCAACCACCTCGTCACAAACCTTATTCTTATTAACCCCAACTCTAGCCTTTGCCCTGGCAATGATTATCTGAACCCCTTTGCCAATACCAATGTCTCTTTCTGATATAAACTTAGGAATTTTATTTGTTCTAGCCCTTTCAAGCCTAACAGTCTACTCCATTCTCGGGTCAGGGTGAGCCTCTAATTCTAAATACGCTCTAATTGGAGCTTTACGAGCAGTTGCACAAACAATCTCTTATGAGGTCACCTTAGCCCTGATCCTTTTATGCTCCATCTTACTATCAGGCAATTTCCCCCTACAAAACTTCAACATCACACAAGAGTCAATTTGACTTATTATTCCAATTTGACCCATAGCAATAATATGGTACATTTCAACCTTAGCAGAAACTAACCGAGCACCATTTGACCTTACCGAAGGCGAATCTGAACTTGTCTCCGGATTTAACGTAGAATATGCAGGAGGCCCATTTGCACTATTTTTTCTCGCAGAATACGCAAACATTTTAATAATAAACACCATCTCCTCAATTATTTTCCTAGGCTCTGCCACCATAATCTTTCTACCCCTTACAACCATATCCCTAATAACCAAAGCCGCCCTACTTTCAATAGTATTCTTATGAGTTCGAGCCTCTTACCCACGATTTCGCTATGACCAACTTATACATCTAGTCTGAAAAAACTTCCTCCCTTTAACCCTCGCTCTCACTATTTGACACATTGCCTTCCCAATCTCC?TCATGTAT?CCCCCCCAATCACACAGAACCATGACTGATAAGTACAGGTTGCACCTCTCCGTTGCTGACCTGCTGTTTGTGTTCACGCTTCCGTTCTGGTCTGTGGATGCCGCCATCGGTTGGTACTTTAAAGAATTCTTGTGCAAAGCGGTCCACGTCATATACACGGTCAACCTCTACAGCAGCGTCTTAATCTTGGCCTTTATCAGCTTGGATCGGTACTTGGCGATTGTCCACGCCACCAACAGCCAAGGATCTAGGAAACTCTTGGCGGAGAAGATTGTGTACGCTGGAGTGTGGCTTCCAGCTATTTTGTTGACTGTGCCCGACCTTGTGTTTGCCAGCGTGTCGGACATAGAAGGCAACTATGTGTGTGACC-------------------------------------------------------------------------------------------------------------------------------------------------------------------------------------------------------------------------------------------------------------------------------------------------------------------------------------------------------------------------------------------------------------------------------------------------------------------------------------------------------------------------------------------------------------------------------------------------------------------------------------------------------------------------------------------------------------------------------------------------------------------------------------------------------------------------------------------------------------------------------------------------------------------------------------------------------------------------------------------------------------------------------------------AAGGGCAAAGCCACCATTGAAGAACGAAAGAAATGGCAGGCAACACTTGACAAACACCTTAGGAAAAAGATGAATTTGAAGCCTATTATGAGAATGAATGGAAACTTTGCTCGAAAGCTCATGTCCAAGGAAACAGTCGAGGCCATTTGCGAGSTAATACATTCCGAGGAGAGGCAAGTGGCCCTCAAAGAACTTATGGACTTGTATGTCAAGATGAAACCAGTGTGGCGATCTTCATGCCCAGCCAAAGAGTGCCCGGAGTTGCTCTGCCAGTACAGTTACCACTCTCAGAGATTTGCTGAGCTCTTGTCTACCAAGTTCAAGTATAGATATGAGGGCAAGATCACCAATTACTTCCACAAAACCCTAGCCCATGTCCCAGAGATCATTGAACGTGACGGTTCTATCGGAGCTTGGGCAAGTGAAGGCAACGAGTCTGGTAATAAACTGTTC------------ATGGAACGAGACTGTGTCCAACTTGACCCTTATGGCTCTTGGTTCGTCTGCTCCTGAAATTCTCCTTTCTGTGATAGAAGTATGTGGCCATAACTTTGAAGCTGGGGACCTCGGTCCCAGCACAATCGTTGGCAGTGCTGCATTCAATATGTTCATCATTATTGCTCTTTGCGTCTATGTGGTACCTGATGGAGAAACAAGGAGGATTAAACATCTTAGAGTTTTCTTTGTCACCGCAGCTTGGAGCATATTTGCCTATACTTGGCTGTATATGATCTTGTCCGTTTTTTCACCTGGTATCGTTGAAGTCTGGGAAAGTTTACTTACTTTTTTCTTCTTTCCTATTTGTGTTTTGTTTGCTTGGGTCGCAGACAGGAGGCTGTTGTTTTACAAATATGTCTACAAAAGGTACCGGGCTGGAAAGCAGAGGGGAATGATCATTGAAACCGAAGGAGATAGACCATCCTCCAAAGCTGATATCGAGATGGATGGTAAGGCTCTCAACTCC----------------------GGAAATCATAATTAAAAAACCCAATGGTGAGACCACCACAACGACTATTCGAGTGTGGAATGAAACAGTTTCCAATTTAACGCTCATGGCACTTGGGTCATCTGCCCCTGAAATTCTTTTGTCATTGATAGAGGTATGTGGTCATAATTTTATTGCTGGAGATCTTGGYCCGTCTACCATTGTTGGGAGTGCAGCATTTAACATGTTTATCATTATTGCTATTTGTGTCTATGTCATACCTGATGGTGAAGTTCGAAAGATCAAGCATCTTCGAGTATTTTTTGTGACTGCAGCATGGAGCATCTTTGCATACATATGGTTATATATGATCCTTGCTGTGTTCTCTCCTGGAGTGGTGCAAGTGTGGGAAGGTTTGCTCACGTTGTTCTTTTTTCCTGTGTGTGTTGTCCTCGCCTGGGTGGCAGACCGACGTCTTCTCTTCTACAAATATATGCACAAAAAGTATC
MECN11407_qcaz59070_C_camposi   -------------------------------TTACTTAATATACACATGCAAGTCTCCGCACCCCTGTGAAAACGCCCTTACAATCCCCCCTAGGGATAAGGAGCTGGTATCAGGCACAACCAAGCTGCCCAAGACACCTAGCTACGCCACACCCACAAGGGAACTCAGCAGTGATTAACATTGAGCATAAGCGACAGCTTGACTCAGTTAAAGTAAAA-AGAGCCGGCAAATCTGGTGCCAGCCGCCGCGGTTACACCACGTGGCTCAAATTGACCTCTATCGGCGTAAAGCGTGATTAAAGTCCCACCAC--CATTAGAGTCAAACTAAAACTAAGCTGTGACACGCTTGTTCCTAAGAAGCCCAAAGACGAAAGTTACTCCAATATAACCAACTTGAACCCACGACAGCTGAGCCACAAACTGGGATTAGATACCCCACTATGCCCAGCCGTAAACTTTAAATTACACCCA-TATCGCCAGGGAACTACGAGCAAAGCTTAAAACCCAAAGGACTTGACGGTACCCCACATCCACCTAGAGGAGCCTGTCCTGTAATCGATACCCCCCGCTAAACCTCACCTCTTCTCGCCCCCTCAGCCTGTATACCTCCGTCGTCAGCTTACCACGTGAGCGCAACTCAGTGAGCTCAATGCCC-ATACGCCAACACGTCAGGTCAAGGTGCAGCAAATGAAGTGGAAAGAGATGGGCTACACTCTCTAACATAGAAAACACGGAAGACTACTTATGAAACCTAGTCTAAAGGCGGATTTAGAAGTAAAAAGAAAAAA-GAATGTTC-TTTTTAACTCGGCACT-GGGGTGTGTACACACCGCCCGTCACCCTCTTCAAAG--CCCC-CAAAAAGTAA-ATAACCAACCAACGCAACACAGAAGAGGCAAGTCGTAACATGGTAAGTATACC------------------------------------------------------------------------------------------------------------------------------------------------------------------------------------------------------------------------------------------------------------------------------------------------------------------------------------------------------------------------------------------------------------------------------------------------------------------------------------------------------------------------------------------------------------------------------------------------------------------------------------------------------------------------------------------------------------------------------------------------------------------------------------------------------AAGAGCCCCTATCGACAAGTGGGTTTACGACCTCGATGTTGGATCAGGGTATCCCGGTGGTGCAGCCGCTACCAAAGGTTCGTTTGTTCAACGATTAAAACCCTACGTGATCTGAGTTCAGACCGGAGTAATCCAGGTCAGTTTCTATCTATAAAGAGCTTTCTCTAGTACGAAAGGACCGAAAAAGCATGGCCTCTATAAAATATAAGCCCTAGCTAATAACTTATGAATTAAACTTAATAAAAACATAGCCTAA--CACCACTCTCAAAACAAGAGCAGTTAACGTAGCAAAACCTGGTATTGCAAAAGACCTAAACCCTTTCTACAGAGATTCAAATCCTCTCGTTAAC----------------------------------------------------------------------------------------------------------------------------------------------------------------------------------------------------------------------------------------------------------------------------------------------------------------------------------------------------------------------------------------------------------------------------------------------------------------------------------------------------------------------------------------------------------------------------------------------------------------------------------------------------------------------------------------------------------------------------AACCTCTTACTCGTCATCCCCACTTTATGCTATATTATTCCCATTCTTTTGGCAGTTGCTTTTCTTACCCTAATTGAACGCAAAGTTCTAGGCTATATACAACATCGAAAAGGGCCCAATATTGTAGGCCCAATGGGACTCCTCCAACCAATTGCAGACGGAGTAAAATTATTTATCAAAGAACCCATCCGCCCAGCCACCTCATCACAAACCCTATTTTTACTGACCCCAACCCTAGCCTTCGCCCTGGCAATAATTATCTGAACSCCCCTACCCATGCCCATTTCTCTATCAGACATAAACTTAGGTATCTTATTCATCCTTGCCCTTTCAAGCCTAACAGTTTACTCCATCCTCGGGTCAGGATGAGCATCCAACTCAAAATACGCCTTAATTGGGGCCCTACGAGCAGTTGCACAAACAATCTCATATGAGGTCACCCTTGCCCTAATCCTCCTCTGCTCCATCCTTCTTTCCGGCAATTTTACCCTACAAAACTTCAGCATTACACAAGAGTCAATTTGACTTCTTATTCCTATCTGACCAATAGCCATAATATGGTATATCTCAACCCTAGCAGAAACCAACCGAGCACCCTTTGATCTTACAGAAGGCGAATCAGAGCTTGTCTCCGGATTTAACGTAGAATATGCAGGAGGACCATTTGCACTATTCTTCCTCGCAGAATACGCAAATATTTTAATAATAAACACCATCTCTTCAATCATCTTCCTAGGATCTGCAGCCGTAATGTTTCTCCCACTCACAACCATATCTTTAATAACCAAAGCTGCCCTACTTTCAATAGCATTCCTGTGAGTTCGAGCCTCTTACCCACGGTTCCGCTACGACCAGCTCATACACCTAGTCTGAAAAAACTTCCTCCCCTTGACTCTCGCCCTTACTATTTGACACATTGCCCTCCCAATTTCCCTCATGTACACCCCACCAATTACA---------------------------------------------------------------------------------------------------------------------------------------------------------------------------------------------------------------------------------------------------------------------------------------------------------------------------------------------------------------------------------------------------------------------------------------------------------------------------------------------------------------------------------------------------------------------------------------------------------------------------------------------------------------------------------------------------------------------------------------------------------------------------------------------------------------------------------------------------------------------------------------------------------------------------------------------------------------------------------------------------------------------------------------------------------------------------------------------------------------------------------------------------------------------------------------------------------------------------------------------------------------------------------------------------------------------------------------------------------------------------------------------------------------AAGGGCAAAGCCACCATTGAAGAACGAAAGAAATGGCTGGCAACACTTGACAAACACCTTAGGAAGAAGATGAATTTGAAGCCTATTATGAGAATGAATGGAAACTTTGCTCGAAAGCTCATGTCCATGGAAACAGTCGAGGCCATTTGCGAGCTAATACATTCCGAGGAGAGGCAAGTGGCCCTCAAAGAACTTATGGACTTGTATCTCAAGATGAAACCAGTGTGGCGATCTTCATGCCCAGCCAAAGAGTGCCCGGAGTTGCTCTGCCAGTACAGTTACCACTCTCAGAGATTTGCTGAGCT?TTGTCCACCAAGTTTAAGTATAGATATGAGGGCAGGATCACCAATTACTTCCACAAAACCTTAGCCCATGTCCCAGAGATCATTGAACGTGACGGTTCTATCGGAGCTTGGGCAAGTGAAGGCAACGAGTCTGGTAATAAAC------------------------------------------------------------------------------------------------------------------------------------------------------------------------------------------------------------------------------------------------------------------------------------------------------------------------------------------------------------------------------------------------------------------------------------------------------------------------------------------------------------------------------------------------------------------------------------------------------------------------------------------------------------------------------------------------------------------------------------------------------------------------------------------------------------------------------------------------------------------------------------------------------------------------------------------------------------------------------------------------------------------------------------------------------
MECN11408_QCAZ59076_C_camposi   -----------------------------------------------------------------------------------------------------------------------------------------------------------------------------------------------------------------------------------------------------------------------------------------------------------------------------------------------------------------------------------------------------------------------------------------------------------------------------------------------------------------------------------------------------------------------------------------------------------------------------------------------------------------------------------------------------------------------------------------------------------------------------------------------------------------------------------------------------------------------------------------------------------------------------------------------------------------------------------------------------------------------------------------------------------------------------------------------------------------------------------------------------------------------------------------------------------------------------------------------------------------------------------------------------------------------------------------------------------------------------------------------------------------------------------------------------------------------------------------------------------------------------------------------------------------------------------------------------------------------------------------------------------------------------------------------------------------------------------------------------------------------------------------------------------------------------------------------------------------------------------------------------------------------------------------------------------------------------------------------------------------------------------------------------------------------------------------------------------------------------------------------------------------------------------------------------------------------------------------------------------------------------------------------------------------------------------------------------------------------------------------------------------------------------------------------------------------------------------------------------------------------------------------------------------------------------------------------------------------------------------------------------------------------------------------------------------------------------------------------------------------------------------------------------------------------------------------------------------------AACCTCTTACTCGTCATCCCCACTTTATGCTATATTATTCCCATTCTTTTGGCAGTTGCTTTTCTTACCCTAATTGAACGCAAAGTTCTAGGCTATATACAACATCGAAAAGGGCCCAATATTGTAGGCCCAATGGGACTCCTCCAACCAATTGCAGACGGAGTAAAATTATTTATCAAAGAACCCATCCGCCCAGCCACCTCATCACAAACCCTATTTTTACTGACCCCAACCCTAGCCTTCGCCCTGGCAATAATTATCTGAACCCCCCTACCCATGCCCATTTCTCTATCAGACATAAACTTAGGTATCTTATTCATCCTTGCCCTTTCAAGCCTAACAGTTTACTCCATCCTCGGGTCAGGATGAGCATCCAACTCAAAATACGCCTTAATTGGGGCCCTACGAGCAGTTGCACAAACAATCTCATATGAGGTCACCCTTGCCCTAATCCTCCTCTGCTCCATCCTTCTTTCCGGCAATTTTACCCTACAAAACTTCAGCATTACACAAGAGTCAATTTGACTTCTTATTCCTATCTGACCAATAGCCATAATATGGTATATCTCAACCCTAGCAGAAACCAACCGAGCACCCTTTGATCTTACAGAAGGCGAATCAGAGCTTGTCTCCGGATTTAACGTAGAATATGCAGGAGGACCATTTGCACTATTCTTCCTCGCAGAATACGCAAATATTTTAATAATAAACACCATCTCTTCAATCATCTTCCTAGGATCTGCAGCCGTAATGTTTCTCCCACTCACAACCATATCTTTAATAACCAAAGCTGCCCTACTTTCAATAGCATTCCTGTGAGTTCGAGCCTCTTACCCACGGTTCCGCTACGACCAGCTCATACACCTAGTCTGAAAAAACTTCCTCCCCTTGACTCTCGCCCTTACTATTTGACACATTGCCCTCCCAATTTCCCTCATGTACACCCCCACC------------------------------------------------------------------------------------------------------------------------------------------------------------------------------------------------------------------------------------------------------------------------------------------------------------------------------------------------------------------------------------------------------------------------------------------------------------------------------------------------------------------------------------------------------------------------------------------------------------------------------------------------------------------------------------------------------------------------------------------------------------------------------------------------------------------------------------------------------------------------------------------------------------------------------------------------------------------------------------------------------------------------------------------------------------------------------------------------------------------------------------------------------------------------------------------------------------------------------------------------------------------------------------------------------------------------------------------------------------------------------------------------------------------------GGCAAAGCCACCATTGAAGAACGAAAGAAATGGCTGGCAACACTTGACAAACACCTTAGGAAGAAGATGAATTTGAAGCCTATTATGAGAATGAATGGAAACTTTGCTCGAAAGCTCATGTCCATGGAAACAGTCGAGGCCATTTGCGAGCTAATACATTCCGAGGAGAGGCAAGTGGCCCTCAAAGAACTTATGGACTTGTATCTCAAGATGAAACCAGTGTGGCGATCTTCATGCCCAGCCAAAGAGTGCCCGGAGTTGCTCTGCCAGTACAGTTACCACTCTCAGAGATTTGCTGAGCTCTTGTCCACCAAGTTTAAGTATAGATATGAGGGCAGGATCACCAATTACTTCCACAAAACCTTAGCCCATGTCCCAGAGATCATTGAACGTGACGGTTCTATCGGAGCTTGGGCAAGTGAAGGCAACGAGTCTGGTAATAAACTG----------------------------------------------------------------------------------------------------------------------------------------------------------------------------------------------------------------------------------------------------------------------------------------------------------------------------------------------------------------------------------------------------------------------------------------------------------------------------------------------------------------------------------------------------------------------------------------------------------------------------------------------------------------------------------------------------------------------------------------------------------------------------------------------------------------------------------------------------------------------------------------------------------------------------------------------------------------------------------------------------------------------------------------------------
MHNC13933_C_charapita_KM068256   AAAGGTTTGGTCCTGACCTTGTAATCAGTTATTACTTAATATACACATGCAAGTCTCCGCACCCCTGTGAAAACGCCCTTACA-CCCCCATTAGGGACAAGGAGCCGGTATCAGGCACAATAAAAATGCCCAAGACACCTAGCTATGCCACACCCACAAGGGACTTCAGCAGTGATTAACATTGAACATGAGCGACAGCTTGACTCAGTTAAAGTAAAA-AGAGCCGGCAAATCTGGTGCCAGCCGCCGCGGTTACACCACGTGGCTCAAATTGATCTCCATCGGCGTAAAGCGTGATTAAAGTCCCACCCC--CATTAGAGTTAAACTAAGACTAAGCTGTGACACGCTTGTACTTAGGAAACCCAAAGACGAAAGTTACTCCAACTTAATCAACTTGAACCCACGACAGCTGAGTTACAAACTGGGATTAGATACCCCACTATGCCCAGCCGTAAACTTTAAATTACACCAC-AATCGCCAGGGAACTACGAGCAAAGCTTAAAACCCAAAGGACTTGACGGTATCCCATATCCACCTAGAGGAGCCTGTCCTATCATCGATACCCCCCGCTAAACCTCACCACCTCTCGCCTACTCAGCCTGTATACCTCCGTCGTCAGCTTACCACGTGAGCGCAACTTAGTGAGCTTAACGCCC-ATACGCCAATACGTCAGGTCAAGGTGCAGCAAATGAGGTGGGAAGAGATGGGCTACATTCTCTAATATAGAAAACACGAAAGACTACCTATGAAATCTAGTCTGAAGGCGGATTTAGAAGTAAAAAGAAAAAA-GAATGTTC-TTTTTAACTCGGCACT-GGGGTGTGTACACACCGCCCGTCACCCTCTTCAAAG--CCCC-CAAAAAGTAA-TTAACAAACTCAAGCAACACAGAAGAGGCAAGTCGTAACATGGTAAGTATACCGGAAAATTAATCCCAACACCACCCAAGAACCCTTATACAATATTGAGTAATTCTATACCA-CTATAGAAGATTTTATGTTAAAACTAGTAACAAGAAGAAGAACTTCTCTTACA-ATGCAAGTGTAAATCAGACAGGACACCCCACTGACAACTA-ACACCCATGAACAAAAAGTAGCAACCGAACAAGAAAACCCTACT--ATA-TCCTGTGTTAATCTAACACCAGGGCATTTCAAGAAAGATTTAAAGAAAGAGAAGGAACTCGGCAAA-TATTAACCTCGCCTGTTTACCAAAAACATCGCCTCTTGA--A-AAATATAAGAGGTCCAGCCTGCCCAGTGACTCTGTTCAACGGCCGCGGTATCCTAACCGTGCGAAGGTAGCGTAATCACTTGTTCTTTAAATGAGGACTAGTATGAATGGCACCACGAAGGTTATACTGTCTCCTCTTTCTAATCAGTGAAACTAATCTCCCCGTGAAGAAGCGAGGATGAACATATAAGACGAGAAGACCCTATGGAGCTTTAAACCAA-GCAACACCTGTTTTGATT-TTCC-CAAATTTAAGAAAAATCC-CACTCACCATTACAGGATAA-TTGCCAGTTTTAGGTTGGGGTGACCGCGGAGAATAAAATAACCTCCACATTGAAAGGTGATATAATCCTTAGCTAAGAGTCACACCTCTACGCATCAACAAAATGACATTAATTGACCCAATATATTGATCAACGAACCAAGTTACCCTAGGGATAACAGCGCAATCCACTTCAAGAGCTCCTATCGACAAGTGGGTTTACGACCTCGATGTTGGATCAGGGTATCCCAGTGGTGCAGCCGCTACTAAAGGCTCGTTTGTTCAACGATTAAAACCCT----------------------------------------------------------------------------------------------------------------------------------------------------------------------------------------------------------------------------------------------------------------------------------------------------------------------------------------------------------------------------------------------------------------------------------------------------------------------------------------------------------------------------------------------------------------------------------------------------------------------------------------------------------------------------------------------------------------------------------------------------------------------------------------------------------------------------------------------------------------------------------------------------------------------------------------------------------------------------------------------------------------------------------------------------------------------------------------------------------------------------------------------------------------------------------------------------------------------------------------------------------------------------------------------------------------------------------------------------------------------------------------------------------------------------------------------------------------------------------------------------------------------------------------------------------------------------------------------------------------------------------------------------------------------------------------------------------------------------------------------------------------------------------------------------------------------------------------------------------------------------------------------------------------------------------------------------------------------------------------------------------------------------------------------------------------------------------------------------------------------------------------------------------------------------------------------------------------------------------------------------------------------------------------------------------------------------------------------------------------------------------------------------------------------------------------------------------------------------------------------------------------------------------------------------------------------------------------------------------------------------------------------------------------------------------------------------------------------------------------------------------------------------------------------------------------------------------------------------------------------------------------------------------------------------------------------------------------------------------------------------------------------------------------------------------------------------------------------------------------------------------------------------------------------------------------------------------------------------------------------------------------------------------------------------------------------------------------------------------------------------------------------------------------------------------------------------------------------------------------------------------------------------------------------------------------------------------------------------------------------------------------------------------------------------------------------------------------------------------------------------------------------------------------------------------------------------------------------------------------------------------------------------------------------------------------------------------------------------------------------------------------------------------------------------------------------------------------------------------------------------------------------------------------------------------------------------------------------------------------------------------------------------------------------------------------------------------------------------------------------------------------------------------------------------------------------------------------------------------------------------------------------------------------------------------------------------------------------------------------------------------------------------------------------------------------------------------------------------------------------------------------------------------------------------------------------------------------------------------------------------------------------------------------------
MHNLS16497_C_venezuelense_EU663001   CAAGGTTTGGTCCTAGCCTTGTAATCAGTTATTACTTAATATACACATGCAAGTCTCCGCACCCCTGTGAAAACGCCCTTACAATCCCCATTAGGGATAAGGAGCTGGTATCAGGCACAACCAAACTGCCCAAAACACCTAGCTACGCCACACCCACAAGGGAACTCAGCAGTGATTAACATTGAACATAAGCGACAGCTTGACTCAGTTAAAGTAAAATAGAGCCGGCAAATCTGGTGCCAGCCGCCGCGGTTACACCACGTGGCTCAAATTGATTTCCATCGGCGTAAAGCGTGATTAAAGTCCCAACCC--CCTTGGAGTCAAACTAAAACTAAGCTGTGACACGCTTGTACTTAAGAAGCCCAGAGACGAAAGTTACTCCAATACAACCTACTTGAACCCACGACAGCTGAGCCACAAACTGGGATTAGATACCCCACTATGCCCAGCCGTAAACTTTAAATTACACCCA-TATCGCCCGGGAACTACGAGCAAAGCTTAAAACCCAAAGGACTTGACGGTACCCCACATCCACCTAGAGGAGCCTGTCCTATAATCGATACCCCCCGCTAAACCTCACCACTTCTCGCCCACTCAGCCTGTATACCTCCGTCGTCAGCTTACCACGTGAGCGCAACTCAGTGAGCTCAATGCCC-ATACGCCAACACGTCAGGTCAAGGTGCAGCAAATGAAGTGGGAAGAGATGGGCTACACTCTCTAATATAGAAAACACGGAAGACTACTTATGAAACCTAGTCTAAAGGCGGATTTAGAAGTAAAAAGAAAAAA-GAATGTTC-TTTTTAACTTGGCACT-GGGGTGTGTACACACCGCCCGTCACCCTCTTCAAAG--CCCCCCAGAAAGTAA-ATAACTAACTAACGCAACACAGAAGAGGCAAGTCGTAACA-----------------AACTAATCCCAACACCACCCAAGAACCCTTACACAGTACTGAGTAATTCTATACCC-CTATAGAAGATTTTATGTTAAAACTAGTAACAAGAAGAAGAACTTCTCCTACG-ATGCAAGTGTAAATCAGACAGGACACCCCGCTGATAATTA-ACACCAATGAGCAAAAAGTAGCAACTCAACAAGAAAACCCTACT--ATA-CCCTATGTTAACCTAACACCAGAGCATCACAGGAAAGATTAAAAGAAAGAAAAGGAACTCGGCAAA-TATTAACCTCGCCTGTTTACCAAAAACATCGCCTCTTGA-TA-AAATATAAGAGGTCCAGCCTGCCCAGTGACTCTGTTCAACGGCCGCGGTATCCTAACCGTGCGAAGGTAGCGTAATCACTTGTTCTTTAAATGAGGACTAGTATGAATGGCACCACGAAGGTTATACTGTCTCTTCTTTCCAATCAGTGAAACTAATCTCCCCGTGAAGAAGCGAGGATAAAAATATAAGACGAGAAGACCCTATGGAGCTTTAAACCAC-GCAACACCTGCTTTGACT-TAAC-TAAATTTCAGAAAACCCC-TCTTTACCCCAGCAGAATGA-TTGCCAGTTTTAGGTTGGGGTGACCGCGGAGCAAAAAACAACCTCCACATTGAAAGGGCACCTACCCCTTAGCCAAGAGCCACACCTCCACGCACCAATAAAATGACATTAATTGACCCAATATATTGATCAACGAACCAAGTTACCCTAGGGATAACAGCGCAATCCACTTCAAGAGCCCCTAT--------------------------------------------------------------------------------------------------------------------------------------------------------------------------------------------------------------------------------------------------------------------------------------------------------------------------------------------------------------------------------------------------------------------------------------------------------------------------------------------------------------------------------------------------------------------------------------------------------------------------------------------------------------------------------------------------------------------------------------------------------------------------------------------------------------------------------------------------------------------------------------------------------------------------------------------------------------------------------------------------------------------------------------------------------------------------------AACCTCCTACTTATTATTCCCACCTTGTGCTACATTATCCCCATCCTCCTGGCAGTTGCCTTCCTCACCCTAATTGAACGCAAAGTCTTAGGCTACATACAACATCGAAAAGGACCAAATATTGTAGGCCCAATAGGACTCCTCCAACCAATTGCAGACGGAGTAAAACTATTTATTAAAGAACCCATCCGCCCAGCCACCTCCTCACAAACCTTATTCCTGTTAACCCCAACGCTGGCCTTCGCCCTAGCAATAATTATCTGAACCCCCCTACCCATGCCCATCTCCCTGTCAGATATAAACCTAGGAATCTTATTTGTCCTAGCCCTTTCAAGCCTAACAGTTTACTCCATCCTCGGGTCAGGATGAGCATCCAACTCAAAATATGCCCTAATCGGAGCGCTACGAGCAGTTGCACAAACAATCTCTTATGAGGTCACCCTTGCCCTGATTCTTCTCTGCTCTATTCTTCTCTCCGGCAACTTCACCTTACAAAACTTCAGCATCACCCAAGAGTCAATCTGACTCCTTATCCCTATCTGACCTATAGCCATGATGTGATATATTTCAACCCTAGCAGAAACCAACCGAGCGCCCTTTGACCTTACCGAAGGTGAATCTGAGCTTGTCTCCGGTTTTAATGTAGAATATGCAGGAGGCCCATTTGCACTATTCTTCCTTGCAGAATACGCAAATATCCTAATAATAAACACCATCTCTTCAATCATTTTTCTAGGCTCTGCAGCCATAATATTTCTTCCATTTACAACCATATCTTTAATAACCAAAGCAGCCCTACTTTCAATAGCATTCTTATGGGTCCGAGCCTCTTACCCCCGATTTCGCTACGACCAACTCATGCACCTAGTTTGAAAAAACTTTCTTCCCTTAACCCTCGCCCTTACTATTTGACACATTGCCCTCCCAATTTCCCTCATGTATACCCCACCAATCACA--------------------------------------------------------------------------------------------------------------------------------------------------------------------------------------------------------------------------------------------------------------------------------------------------------------------------------------------------------------------GAGCTGTTGCCCACCCCACCACGGTCCCCCAGCCGGAGGTCCAGCCTGTCCAGCCTCTTTCCGTCTACCGATCAGCTGGAGCTGGTCACAGAGTTCCTGGGAGGGGACATGGTGAATCAAAGCTTCATCTGTGACCAGGATGACGAGACGTTTGTGAAGTCCATCATCATTCAGGACTGTATGTGGAGCGGCTTCTCTGCGGCAGCCAAGCTGGAGAAAGTGGTGTCGGAGAAGCTGGCGTCTTACCAGGCTTCTAGGAGGGAGAATTCCGTATCCCCCCAAAACCAGCCGCAAAGCCCGCAGAAGCCTCCTACCTGCCAGGATAACGTCAGCCCCATAGGAACCAGTAGGACCAGCAGCGGTTACCTACAGGAACCAACTCCTGAGTGCATAGACCCTTCA-------------------------------------------------------------------------------------------------------------------------------------------------------------------------------------------------------------------------------------------------------------------------------------------------------------------------------------------------------------------------------------------------------------------------------------------------------------------------------------------------------------------------------------------------------------------------------------------------------------------------AAGGGCAAAGCCACCATTGAAGAACGAAAGAAATGGCTGGCAACACTTGACAAACACCTTAGGAAGAAGATGAATTTGAAGCCTATTATGAGAATGAATGGAAACTTTGCTCGAAAGCTCATGTCCATGGAAACAGTCGAGGCCATTTGCGAGCTAATACATTCCGAGGAGAGGCAAGTGGCCCTCAAAGAACTTATGGACTTGTATCTCAAGATGAAACCAGTGTGGCGATCTTCATGCCCAGCCAAAGAGTGCCCGGAGTTGCTCTGCCAGTACAGTTACCACTCTCAGAGATTTGCTGAGCTCTTGTCCACCAAGTTTAAGTATAGATATGAGGGCAGGATCACCAATTACTTCCACAAAACCTTAGCCCATGTCCCAGAGATCATTGAACGTGACGGTTCTATCGGAGCTTGGGCAAGTGAAGGCAACGAGTCTGGTAATAAACTGTTC-------------------------------------------------------------------------------------------------------------------------------------------------------------------------------------------------------------------------------------------------------------------------------------------------------------------------------------------------------------------------------------------------------------------------------------------------------------------------------------------------------------------------------------------------------------------------------------------------------------------------------------------------------------------------------------------------------------------------------------------------------------------------------------------------------------------------------------------------------------------------------------------------------------------------------------------------------------------------------------------------------------------------------------------------
MHNSM25802_C_hesperium_EU662986   CAAGGTTTGGTCCTAGCCTTGTAATCAGTTATTACTTAATATACACATGCAAGTCTCCGCACCCCTGTGAAAACGCCCTTACAGTCCCCGCTAGGGATAAGGAGCTGGTATCAGGCACAACCAAACTGCCCAAAACACCTAGCTACGCCACACCCACAAGGGAACTCAGCAGTGATTAACATTGAACATAAGCGACAGCTTGACTCAGTTAAAGTAAAA-AGAGCCGGCAAATCTGGTGCCAGCCGCCGCGGTTACACCACGTGGCTCAAATTGATTTCCATCGGCGTAAAGCGTGATTAAAGTCCCAACCC--CACTGGAGTCAAACTAAAACTAAGCTGTGACACGCTTGTACTTAAGAAGCCCAAAGACGAAAGTTACTCCAATTCAACCTACTTGAACCCACGACAGCTGAGCCACAAACTGGGATTAGATACCCCACTATGCCCAGCCGTAAACTTTAAATTACACCCA-TATCGCCCGGGAACTACGAGCAAAGCTTAAAACCCAAAGGACTTGACGGTACCCCACATCCACCTAGAGGAGCCTGTCCTATAATCGATACCCCCCGCTAAACCTCACCACTTCTCGCCCACTCAGCCTGTATACCTCCGTCGTCAGCTTACCACGTGAGCGCAACTCAGTGAGCTCAACGCCC-ATACGCCAACACGTCAGGTCAAGGTGCAGCAAATGAAGTGGGAAGAGATGGGCTACACTCTCTAACATAGAAAACACGGAAGACTACTTATGAAACCTAGTCTAAAGGCGGATTTAGAAGTAAAAAG-AAAAA-GAATCTTC-TTTTTAACTCGGCACT-GGGGTGTGTACACACCGCCCGTCACCCTCTTCAAGG--CCAT-CAGAAAGTAATATAACTAATTAACGCAACACAGAAGAGGCAAGTCGTAACATGGTAAGTATACCGGA-AACTAATCCCAACACCACCCAAGAACCCTTATACAGTACTGAGTAATTCTATACCC-CTATAGAAAATTTTATGTTAAAACTAGTAACAAGAAGAAAAACTTCTCCTACG-ATGCAAGTGTAAATCAGACAGGACACCCCGCTGATAATTA-ACACTAATGAACAAAAAGTAGCAACTCAACAAGAAAAACCTACT--ACA-CCCTATGTTAATCTAACACCAGGGCATCACAGGAAAGATTAAAAGAAAGAAAAGGAACTCGGCAAA-TATTAACCTCGCCTGTTTACCAAAAACATCGCCTCTTGA-TA-AAATATAAGAGGTCCAGCCTGCCCAGTGACTCTGTTCAACGGCCGCGGTATCCTAACCGTGCGAAGGTAGCGTAATCACTTGTTCTTTAAATGAGGACTAGTATGAATGGCACCACGAAGGTTATACTGTCTCTTCTTTCCAATCAGTGAAACTAATCTCCCCGTGAAGAAGCGAGGATAAAAATATAAGACGAGAAGACCCTATGGAGCTTTAAACCAC-ACAACACCTGCTTTCACT-TACC-TAAATTTCAGAAAACCCC-TCTTTACCCCAGCAGAATGA-TTGCCAGTTTTAGGTTGGGGTGACCGCGGAGCAAAAAACAACCTCCACATTGAAAGGGCACCTGCCCCTTAGCTAAGAGCCACACCTCCACGCAACAATAAAATGACATTAATTGACCCAATATATTGATCAACGAACCAAGTTACCCTAGGGATAACAGCGC-ATCCACTTCAAGAGCCCCTATCGACAAGTGGGTTTACGACCTCGATGTTGGATCAGGGTATCCCGGTGGTGCAGCCGCTACCAAAGGTTCGTTTGTT------------------------------------------------------------------------------------------------------------------------------------------------------------------------------------------------------------------------------------------------------------------------TTATTTCATACTTCAGTTGCATGAAAGCTGCCCCTATGAAAGAAGCCAGTGTCAGAGGACAAAGTGGCCTGGCCTATCCGGGTCTTCGGACCCATGGTACTCTGGAGAGCATAGGTGGGCCAATGGGTAGTTCAAGAGGAGGTGGACTTCCATCCCTGACAGATACCTTTGAACATGTCATAGAAGAACTCCTAGAAGAGGAACAAAGCATAAGGCAAAGTGAGGAGAACAAGGACTCAGATATGTATTCGTCGAGGGTTATGCTGAGCACTCAAGTGCCTTTGGAGCCCCCTTTGCTTTTTCTTCTGGAGGAGTATAAAAATTACCTGGATGCTGCAAACATGTCYATGAGGGTACGGCGCCACTCAGACCCAGCCAGGCGTGGGGAATTGAGCGTATGTGACAGTATTAGCGAGTGGGTGACGGCAGCAGACAAGAAAACTGCGATAGATATGGCAGGTCAAACAGTCACTGTTCTTGAAAAAGTCCCAGTACCCAAGGGTCAACTGAAACAATATTTCTATGAGACCAAATGCAATCCCATGGGCTACATGAAGGAAGGTTGCAGGGGCATCGACAAGAGGTACTGGAACTCGCAATGCCGAACTACCCAGTCTTACGTGCGCGCTCTCACCATGGATAGCAAAAAAAAAGTTGGTTGGCGCTTTATAAGAATAGACACTTCTTGTGTATGCACACTAACCCCATATTCATCATCCCCACCCTATGCTACATTATCCCCATCCTCCTGGCAGTTGCCTTCCTCACCCTGATTGAACGCAAAGTCTTAGGCTATATACAACATCGAAAAGGACCAAACATTGTAGGCCCAATAGGACTCCTCCAACCAATTGCAGACGGGGTAAAACTATTCATTAAAGAACCCATCCGCCCAGCCACCTCCTCACAAACCTTATTCCTATTAGCCCCAACACTCGCCTTCGCTCTAGCAATAGTTATCTGGACCCCCCTGCCCATGCCCATCTCCCTATCAGATATAAACCTAGGAATCTTATTTGTCTTAGCTCTTTCGAGCCTAACAGTCTACTCTATTCTCGGATCAGGATGAGCATCCAACTCAAAATATGCCCTAATCGGAGCACTACGAGCAGTTGCACAAACAATCTCTTATGAGGTCACCCTTGCCTTAATTCTTCTTTGCTCTATCCTTCTCTCCGGCAACTTCACCCTACAAAACTTCAACATCACCCAAGAATCAATCTGACTCCTTATCCCCATCTGACCTATAGCCATAATGTGGTATATCTCAACGCTAGCAGAAACTAACCGAGCACCCTTTGACCTTACCGAGGGTGAATCTGAACTTGTCTCCGGATTTAATGTAGAATATGCAGGGGGCCCATTTGCACTGTTTTTCCTTGCAGAATACGCAAACATCCTAATAATAAACACCATCTCTTCAGTCATTTTTCTAGGCTCTGCCGCCGTAGTATTTCTTCCATTTACAACCATGTCCCTAATAACCAAAGCAGCCTTACTCTCAATAGCATTCTTATGGGTCCGAGCCTCTTATCCCCGATTTCGCTACGACCAACTCATGCACCTAGTCTGAAAAAACTTTCTTCCATTAACCCTTGCCCTCACCATTTGACACATTGCCCTTCCAATCTCCCTCATGTATACCCCACCAGTCACGCAGAACCATGACTGATAAGTACAGGTTGCACCTCTCCGTTGCTGACCTGCTGTTTGTGTTCACACTTCCGTTCTGGTCTGTGGATGCCGCCATCGGTTGGTACTTTAAAGAATTCTTGTGCAAAGCCGTCCACGTCATTTACACGGTCAACCTCTACAGCAGCGTCTTAATCTTGGCCTTTATCAGCTTGGATCGGTACTTGGCGATTGTCCACGCCACCAACAGCCAAGGATCTAGGAAACTCTTGGCGGAGAAGATTGTGTACGCCGGAGTGTGGCTTCCAGCTGTTCTGTTGACTGTGCCCGACCTTGTTTTTGCCAGCGTGTCGGACATAGATGGCAACTATGTGTGTGATCGAGCTGTTGCCCACCCCACCACGGTCCCCCAGCCGGAGGTCCAGCCTGTCCAGCCTCTTTCCGTCTACCGATCAGCTGGAGCTGGTCACAGAGTTCCTGGGAGGGGACATGGTGAATCAAAGCTTCATCTGTGACCAGGATGACGAGACGTTTGTGAAGTCCATCATCATTCAGGACTGTATGTGGAGCGGCTTTTCTGCGGCAGCCAAGCTGGAGAAAGTGGTGTCGGAGAAGCTGGCGTCTTACCAGGCTTCTAGGAGGGAGAATTCCGTAACCCCCCAAAACCAGCCGCAAAGCCCGCAGAAGCCTCCTACCTGCCAGGATAACATCAGCCCCATAGGAACCAGTAGGACCAGCAGTGG----------------------------------------GTCTGCAGAGTCACCAGTGTTTCCCGGGAACGGGCACATGCAACCACTCTCTGAAAACATCAGGAAGTACGTCATGAGCCACTTCCGCTGGAATAAGTTTGGCAGAAGGAACAGCACCAGTAGCGATAGCAACAATGCAGGTTACAAACGGGAAGATATAGCCAACTACCCCATATTCAACCTGTTCCCAAGTAGTGACAACCAGAACACACAAGATGGAAATTTGGAAGAAGAACCTATGGA?AGACAAGACAATAAAAGGTCATATTCTATGGAACACTTCCGATGGGGCAAACCCGTCGGCAAGAAAAGGAGACCAATTAAGGTTTTCCCTAGTGATGCCGAGGAAGAGTCATCCGAAATCTACCCAACAGAGTACAGAAGGGAGTTGTCTGTAGAGATTGACTACCCCGATAGCAACTCTGAAGAAGACATCGACGACAGCGAGTTGATGGAAAGCCCAGTGAAAAAAGGTCGGAAGTATAAAATGCATCATTTTCGATGGGAAGGTCCACCCAAAGACAAACGATATGGAGGATTCATGACCCCTGAGCGCAGTCAGACCCCTCTAATGACTCTTTTCAAAAATGCCATTATTAAA---GGCAAAGCCACCATTGAAGAACGAAAGAAATGGCTGGCAACACTTGACAAACACCTTAGGAAGAAGATGAATTTGAAGCCTATTATGAGAATGAATGGAAACTTTGCTCGAAAGCTCATGTCCATGGAAACAGTCGAGGCCATTTGCGAGCTAATACATTCCGAGGAGAGGCAAGTGGCCCTCAAAGAACTTATGGACTTGTATCTCAAGATGAAACCAGTGTGGCGATCTTCATGCCCAGCCAAAGAGTGCCCGGAGTTGCTCTGCCAGTACAGTTACCACTCTCAGAGATTTGCTGAGCTCTTGTCTACCAAGTTCAAGTATAGATATGAGGGCAAGATCACCAATTACTTCCACAAAACCTTAGCCCATGTCCCAGAGATCATTGAACGTGACGGTTCTATCGGAGC----------------------------------------AACAGTGAGAATATGGAACGAGACTGTGTCCAACTTGACCCTTATGGCTCTTGGTTCGTCTGCTCCTGAAATTCTCCTTTCTGTGATAGAAGTATGTGGCCATAACTTTCAAGCTGGGGACCTCGGTCCCAGCACAATTGTCGGCAGTGCTGCATTCAATATGTTCATCATTATTGCTCTTTGCGTCTATGTGGTACCTGACGGAGAAACAAGGAGGATTAAACATCTTAGAGTTTTCTTCGTCACTGCAGCTTGGAGCATATTTGCCTATACTTGGCTGTATATGATCTTGTCCGTTTTCTCACCTGGTATCGTTGAAGTCTGGGAAAGTTTACTTACTTTTTTCTTCTTTCCTATTTGTGTTTTGTTTGCTTGGGTCGCAGACAGGAGGCTGTTGTTTTACAAATATGTCTACAAAAGGTACCGGGCTGGAAAGCAGAGGGGAATGATCATTGAAACTGAAGGAGATAGACCATCCTCCAAAGCTGATATCGAGATGGATGGTAAGGCTCTCAACTCCCACACAGAAAACTTCCTTGATGGGAAATCATAATTAAAAAACCCAATGGTGAGACCACCACAACGACTATTCGAGTGTGGAATGAAACAGTTTCCAATTTAACGCTCATGGCACTTGGGTCATCTGCCCCTGAAATTCTTTTGTCATTGATTGAGGTATGTGGTCATAATTTTATTGCTGGAGATCTTGGTCCATCCACCATTGTTGGGAGTGCAGCATTTAACATGTTTATCATTATTGCTATTTGTGTCTATGTCATACCTGATGGTGAAGTWCGAAAGATCAAGCATCTTCGAGTATTTTTTGTGACTGCAGCATGGAGCATCTTTGCATACATATGGTTATATATGATCCTTGCTGTGTTCTCTCCTGGAGTGGTGCAAGTGTGGGAAGGTTTGCTCACGTTGTTCTTTTTTCCTGTGTGTGTTGTCCTCGCCTGGGTGGCAGACCGACGTCTTCTGTTCTACAAATATATGCACAAAAAGTATC
MHUA4094_C_savagei_EU663020   ------TTGGTCCTGACCTTGAAATCAGTTATTACTTAATATACACATGCAAGTCTCCGCACCCCTGTGAAAACGCCCTTATAATCCCCTATAGGGATAAGGAGCTGATATCAGGCACAATTAAATCGCCCAAAACATCTAGCTACGCCACACCCACAAGGGAACTCAGCAGTGATTAACATTGAGCATAAGCGACAGCTTGACTCAGTTAAAGTAAAA-AGAGCCGGCAAATCTGGTGCCAGCCGCCGCGGTTACACCACGTGGCTCAAATTGACTTCTATCGGCGTAAAGCGTGATTAAAGTTCTATCAC--TACTGGAGTTAAACTAAGATTAAGCTGTGACACGCTTGTGTTTAAGAAACCCAAAGACGAAAGTTACTCCAACCCAATCAACTTGAACCCACGACAGCTGAGTTACAAACTGGGATTAGATACCCCACTATGCTCAGTCGTAAACTTTAAATTACACCTA-TATCGCCAGGGAACTACGAGCAAAGCTTAAAACCCAAAGGACTTGACGGTACCCCACATCCACCTAGAGGAGCCTGTCCTATAATCGATACCCCCCGCTAAACCTCACCACTTCTCGCCCATCCAGCCTGTATACCTCCGTCGTCAGCTTACCACGTGAGCGCAACCCAGTGAGCCTAATGCCC-ATACGCCAACACGTCAGGTCAAGGTGCAGCAAACGAAGTGGGAAGAGATGGGCTACACTCTCTAACATAGAAAATACGGAAGACTACCTATGAAACCTAGTCTGAAGGCGGATTTAGAAGTAAAAAGAAAAAA-GAACGTTC-TTTTTAACTCGGCACT-GGGGTGTGTACACACCGCCCGTCACCCTCTTCAACA--GCCC-CAAAAAGTAA-ATAACCAAACAACGCAATACAGAAGAGGCAAGTCGTAACATGGTAAGTATACCGGAA----TAAACCAACATTACCTARGAACCCTTATAAACTACTGAGTAATTCTATACCTCCTATAGAAAATTTTATGTTAAAACTAGTAACAAGAAGAAGAACTTCTCCTACA-ATGCAAATGTAAATCAGACAGGACACCCCACTGATAATTA-ACGTCAATGAATAAAGAATAGCAACCTAACAAGAAAACCCTACT--ACA-ACATACGTTAACCTAACACCAGAGCATTACAAGAAAGATTAAAAGAAAAAGAAGGAACTCGGCAAA-CATTAACCTCGCCTGTTTACCAAAAACATCGCCTCTTGC--A-AAATATAAGAGGTCCAGCCTGCCCAGTGACTCTGTTCAACGGCCGCGGTATCCTAACCGTGCGAAGGTAGCGTAATCACTTGTTCTTTAAATGAGGACTAGTATGAATGGCACCACGAAGGTTATACTGTCTCCTATTTCTAATCAGTGAAACTAATCTCTCCGTGAAGAAGCGGGGATAACCATATAAGACGAGAAGACCCTATGGAGCTTTAAATGAC-ACAACACCTGTTTTAACC-CACT-TAAATTTCAGAAGACCCT-CACTTATTTTTGCAGGATGA-TTGTTAATTTTAGGTTGGGGTGACCGCGGAGTAAAAAACAACCTCCACACTGAAAGGGG-ACCGCCCCTTAGCTAAGAACCACACCTCCACGCACCAATAAAATGACACTAATTGACCCAATATATTGATCAACGAACCAAGTTACCCTAGGGATAACAGCGCAATCCACTTCAAGAGCCCCTATCGACAAGTGGGTTTACGACCTCGATGTTGGATCAGGGTATCCCGGTGGTGCAGCCGCTACCAAAGGTTCGTTTGTT------------------------------------------------------------------------------------------------------------------------------------------------------------------------------------------------------------------------------------------------------------------------TTATTTCATACTTCAGTTGCATGAAAGCTGCCCCTATGAAAGAAGCCAGTGTCAGAGGACAAAGTGGCCTGGCCTATCCGGGTCTTCGGACCCATGGTACTCTGGAGAGCATAGGTGGGCCAATGGGTAGTTCAAGAGGAGGTGGACTTCCATCCTTGACAGATACCTTTGAACATGTCATAGAAGAACTCCTAGAAGAGGAACAAAACATAAGGCAGAGTGAGGAGAACAAGGACTCAGATATGTATTCGTCGAGGGTTATGCTRAGCACTCAAGTGCCTTTGGAGCCCCCTTTGCTTTTTCTTCTGGAGGAGTATAAAAATTACCTGGATGCTGCAAACATGTCCATGAGGGTACGGCGCCACTCCGACCCAGCCAGGCGTGGGGAATTGAGCGTATGTGACAGTATTAGCGAGTGGGTGACGGCAGCAGACAAGAAAACTGCGATAGATATGGCAGGTCAAACAGTCACTGTTCTTGAAAAAGTCCCAGTACCCAAGGGTCAACTGAAACAATATTTCTATGAGACCAAATGCAATCCTATGGGCTACATGAAGGAAGGTTGCAGGGGCATCGACAAGAGGTACTGGAACTCGCAATGCCGAACTACCCAGTCTTACGTGCGCGCTCTCACCATGGATAGCAAAAAAAAAGTTGGTTGGCGCTTTATAAGAATAGACACTTCTTGTGTATGCACACTAATCTCTTATTTATTATCCCCACCCTCTGCTACATTGTTCCAATTCTTCTGGCAGTTGCTTTCCTCACCCTAATTGAACGCAAAGTCTTAGGTTATATACAACATCGGAAAGGACCAAATATCGTAGGTCCAATAGGCCTTCTTCAACCAATTGCAGATGGGGTTAAACTATTTATTAAAGAACCCATCCGCCCAGCCACCTCCTCACAAACCCTATTTCTACTAACCCCTACTTTAGCCTTCGCCTTAGCAATAATTATCTGAACCCCTCTACCAATACCAATTTCCCTATCAGACATAAACTTAGGAATTTTATTTATCTTAGCCCTCTCAAGTTTAACCGTATACTCCATTCTTGGATCGGGCTGAGCATCCAACTCTAAATATGCCTTAATTGGAGCCCTACGAGCAGTTGCACAAACAATCTCATATGAAGTCACCCTAGCCCTAATTCTTCTTTGCACCATCCTCCTCTCAGGCAATTTTACACTACAAAATTTCAACATTACACAGGAATCAATCTGACTCTTTATCCCCATCTGACCTATAGCCATAATATGATATATTTCAACCCTAGCTGAAACTAACCGAGCGCCATTTGACCTCACTGAAGGAGAATCTGAACTTGTCTCAGGGTTCAACGTAGAATATGCAGGTGGACCATTTGCATTATTTTTTCTTGCAGAATACGCAAATATTCTAATAATAAATACCATTTCTGCAATTATTTTCTTAGGCTCAGCAGCAATAATCTTTCTACCCCTTACAACTGTCTCCTTGATAACTAAAGCCGCCTTACTTTCAATGGCATTCTTATGGGTTCGAGCTTCTTATCCACGATTCCGGTACGACCAACTAATACACCTAGTCTGAAAAAACTTTCTTCCCCTAACCCTTGCCCTTACTATTTGACACATTGCCCTCCCAATTTCCTTTATGTATACCCCACCAATTACACAGAACCATGACTGATAAGTACAGGTTGCACCTCTCCGTTGCTGACCTGCTGTTTGTGTTCACRCTTCCRTTCTGGTCTGTGGATGCCGCCATCGGTTGGTACTTTAAAGAATTCTTGTGCAAAGCCGTCCACGTCATTTACACGGTCAACCTCTACAGCAGCGTCTTAATCTTGGCCTTTATCAGCTTGGATCGGTACTTGGCSATTGTCCACGCCACCAACAGCCAAGGATCTAGGAAACTGTTGGCGGAGAAGATTGTGTACGCTGGAGTGTGGCTTCCAGCTATTTTGTTGACTGTGCCCGACCTTGTATTTGCCAGCGTGTCGGACATAGAAGGCAACTATGTGTGTGACCGAGCTGTTGCCCACCCCACCACGGTCCCCCAGCCGGAGGTCCAGCCTGTCCAGCCTCTTTCCGTCTACCGATCAGCTGGAGCTGGTCACAGAGTTCCTGGGAGGGGACATGGTGAATCAAAGCTTCATCTGTGACCAGGATGACGAGACGTTTGTGAAGTCCATCATCATTCAGGACTGTATGTGGAGCGGCTTTTCTGCGGCAGCCAAGCTGGAGAAAGTGGTGTCGGAGAAGCTGGCGTCTTACCAGGCTTCCAGGAGGGAGAATTCCGTATCCCCCCAAAACCAGCCGCARAGCCCGCAGAAGGCTCCTACCTGCCAGGATAACATCAGCCCCATAGGAACCAGTAGGACCAGCAGCGGTTACCTACAGGATCCAACTCCTGAATGCATAGACCCTTCAGTCTGCAGAGTCACCAGTGTTTCCCGGGAACGGGCACATGCAACCACTCTCTGAAAACATCAGGAAGTACGTCATGAGCCACTTCCGCTGGAATAAGTTTGGCAGRAGGAACAGCACCAGTAGCGATAGCAACAATGCAGGTTACAAACGGGAAGATATAGCCAACTACCCCATATTYAAYYTGTTCCCAAGTAGTGACAACCAGAACACACAAGATGGAAATTTGGAAGAAGAACCTATGGACAGACAAGACAATAAGAGGTCATATTCTATGGAACACTTCCGATGGGGCAAACCCGTCGGCAAGAAAAGGAGACCCATTAAGGTTTTCCCTAGTGATGCCGARGAAGAGTCATCCGAAATCTACCCAACGGAGTACAGAAGGGAGTTGTCTGTAGAGATTGACTACCCCGATAGCAACTCTGAAGAAGATATCGACGACAGYGAGTTGATGGAAAGCCCAGTGAAAAAAGGTCGGAAGTATAAAATGCATCATTTTCGATGGGAGGGTCCACCCAAAGACAAACGATACGGAGGATTCATGACCCCTGAGCGCAGYCAGACCCCTCTAATGACTCTTTTCAAAAATGCCATTATTAAAAAGGGCAAAGCCACCATTGAAGAACGAAAGAAATGGCAGGCAACACTTGACAAACACCTTAGGAAGAAGATGAATTTGAAGCCTATTATGAGAATGAATGGAAACTTTGCTCGAAAGCTYATGTCCAAGGAAACAGTCGAGGCCGTTTGCGAGCTAATACATTCCGAGGAGAGGCAAGTGGCCCTCAAAGAACTTATGGACTTGTATCTCAAGATGAAACCAGTGTGGCGATCTTCATGCCCAGCCAAAGAGTGCCCGGAGTTGCTCTGCCAGTACAGTTACCACTCTCAGAGATTTGCAGAGCTCTTGTCTACCAAGTTCAAGTATAGATATGAGGGCAAGATCACCAATTACTTCCACAAAACCCTAGCTCATGTCCCAGAGATCATTGAACGTGACGGTTCTATCGGAGCTTGGGCAAGTGAAGGAAACGAGTCTGGTAATAAACTGTTCAACAGTGAGAATATGGAACGAGACTGTGTCCAACTTGACCCTTATGGCTCTTGGTTCGTCTGCTCCTGAAATTCTCCTTTCTGTGATAGAAGTATGCGGCCATAACTTTCAAGCTGGGGACCTCGGTCCCAGCACAATTGTCGGCAGTGCTGCATTCAATATGTTCATCATTATTGCTCTTTGCGTCTATGTGGTACCTGATGGAGAAACAAGGAGGATTAAACATCTTAGAGTTTTCTTCGTCACCGCAGCTTGGAGCATATTTGCCTATACTTGGCTGTATATGATCTTGTCCGTTTTTTCACCTGGTATYGTTGAAGTCTGGGAAAGTTTACTTACTTTTTTCTTCTTTCCTATTTGTGTTTTGTTTGCTTGGGTCGCAGACAGGAGGCTGTTGTTTTACAAATATGTCTACAAAAGGTACCGGGCTGGAAAGCAGAGGGGAATGATCATTGAAACCGAAGGAGATAGACCATCCTCCAAAGCTGATATCGAGATGGATGGTAAGGCACTCAACTCCCACACAGAAAACTTCCTTGATGGGAAATCATAATTAAAAAACCCAATGGTGAGACCACCACAACGACTATTCGAGTGTGGAATGAAACAGTTTCCAATTTAACGCTCATGGCACTTGGGTCATCTGCCCCTGAAATTCTTTTGTCATTGATAGAGGTATGTGGTCATAATTTTATTGCTGGAGATCTTGGTCCATCCACCATTGTTGGGAGTGCAGCATTTAACATGTTTATCATTATTGCTATTTGTGTCTATGTCATACCTGATGGTGAAGTTCGAAAGATCAAGCATCTTCGAGTATTTTTTGTGACTGCAGCATGGAGCATCTTTGCATACATATGGTTATATATGATCCTTGCTGTGTTCTCTCCTGGAGTGGTGCAAGTGTGGGAAGGTTTGCTCACGTTGTTCTTTTTTCCTGTGTGTGTTGTCCTCGCCTGGGTGGCAGACCGACGTCTTCTCTTCTACAAATATATGCACAAAAAGTATC
MUSM28018_C_sabini_JX126960   ----------------------------------------------------------------------------------------------------------------------------------------------------------------------------------------------------------------------------------------------------------------------------------------------------------------------------------------------------------------------------------------------------------------------------------------------------------------------------------------------------------------------------------------------------------------------------------------------------------------------------------------------------------------------------------------------------------------------------------------------------------------------------------------------------------------------------------------------------------------------------------------------------------------------------------------------------------------------------------------------------------------------------------------------------------------------------------------------------------------------------------------------------------------------------------------------------------------------------------------------------------------------------------------------------------AGCCTGCCCAGTGACTCTGTTCAACGGCCGCGGTATCCTAACCGTGCGAAGGTAGCGTAATCACTTGTTCTTTAAATGAGGACTAGTATGAATGGCACCACGAAGGTTATACTGTCTCTTCTTTCCAATCAGTGAAACTAATCTCCCCGTGAAGAAGCGAGGATGTAAATATAAGACGAGAAGACCCTATGGAGCTTTAAACCAC-GCAACACCTGCTTTGACT-TAAC?TAAATTTCAGAAAACCCC-TCTCCACCCCAGCAGAATGA-TTGCCAGTTTTAGGTTGGGGTGACCGCGGAGCAAAAAACAACCTCCACATTGAAAGGGCACCTACCC?TTAGCCAAGAGCCACACCTCCACGCACCAATAAAATGACATTAATTGACCCAATATATTGATCAACGAACCAAGTTACCCTAGGGATAACAGCGCAATCCACTTCAAGAGCCCCTATCGACAAGTGGGTTTACGACCTCGATGTTGGATCAGGGTATCCCGGTGGTGCAGCCGCTACCAAAGGT-------------------------------------------------------------------------------------------------------------------------------------------------------------------------------------------------------------------------------------------------------------------------------------------------------------------------------------------------------------------------------------------------------------------------------------------------------------------------------------------------------------------------------------------------------------------------------------------------------------------------------------------------------------------------------------------------------------------------------------------------------------------------------------------------------------------------------------------------------------------------------------------------------------------------------------------------------------------------------------------------------------AACCCCATACTTATCATTCCCACCTTATGCTACATTATCCCTATCCTCCTGGCAGTTGCATTCCTCACCCTAATTGAACGCAAAGTCTTAGGCTACATACAACATCGAAAAGGACCAAATATTGTAGGCCCAATAGGACTCCTCCAACCAATTGCAGACGGAGTAAAACTATTTATTAAAGAACCCATCCGCCCAGCTACCTCCTCACAAACCTTATTTCTATTAGCCCCAACGCTGGCCTTCACCCTAGCGATAATTATCTGAACCCCCCTGCCCATGCCCATCTCCCTATCAGATATAAACCTAGGAATCTTATTTGTCCTAGCCCTCTCAAGCCTAACAGTTTACTCTATCCTCGGATCAGGATGAGCATCCAACTCAAAATATGCTCTGATCGGAGCGCTACGAGCAGTTGCACAAACAATCTCTTATGAGGTCACCCTTGCCCTAATTCTTCTCTGCTCTATCCTTCTCTCCGGCAACTTCACCCTGCAAAACTTCAACATCACCCAAGAGTCAATCTGACTCCTTATTCCCATTTGACCTATAGCCATAATATGATATATTTCAACCCTAGCAGAAACCAACCGAGCACCCTTTGACCTTACCGAAGGCGAATCTGAGCTTGTCTCCGGCTTTAATGTAGAATATGCAGGAGGCCCATTTGCACTATTTTTCCTTGCAGAATACGCAAACATCCTAATAATAAATACCATCTCTTCAATCATCTTTCTAGGTTCTGCAGCCATAATATTTCTTCCATTTACAACCATGTCTTTAATAACTAAAGCAGCCCTACTTTCAATGGCATTCTTATGGGTCCGAGCCTCTTACCCCCGATTTCGCTACGACCAACTCATACACCTAGTCTGAAAAAATTTTCTTCCCTTAACCCTCGCCCTTACTATTTGACACATCGCCCTCCCAATTTCCCTCATGTATACCCCACCAGTCACA-------------------------------------------------------------------------------------------------------------------------------------------------------------------------------------------------------------------------------------------------------------------------------------------------------------------------------------------------------------------------------------------------------------------------------------------------------------------------------------------------------------------------------------------------------------------------------------------------------------------------------------------------------------------------------------------------------------------------------------------------------------------------------------------------------------------------------------------------------------------------------------------------------------------------------------------------------------------------------------------------------------------------------------------------------------------------------------------------------------------------------------------------------------------------------------------------------------------------------------------------------------------------------------------------------------------------------------------------------------------------------------------------------------------------------------------------------------------------------------------------------------------------------------------------------------------------------------------------------------------------------------------------------------------------------------------------------------------------------------------------------------------------------------------------------------------------------------------------------------------------------------------------------------------------------------------------------------------------------------------------------------------------------------------------------------------------------------------------------------------------------------------------------------------------------------------------------------------------------------------------------------------------------------------------------------------------------------------------------------------------------------------------------------------------------------------------------------------------------------------------------------------------------------------------------------------------------------------------------------------------------------------------------------------------------------------------------------------------------------------------------------------------------------------------------------------------------------------------------------------------------------------------------------------------------------
NRPS014_C_antioquiense_EU662977   ------------CTGACCTTGAATTCAGTTATTACTTAATATACACATGCAAGTCTCCGCACCCCTGTGAAAACGCCCTTATAATCCCCAATAGGGATAAGGAGCTGGTATCAGGCACAATCAAACCGCCCAAGACACCTAGCTACGCCACACCCACAAGGGAATTCAGCAGTGATTAACATTGAGCATAAGCGACAGCTTGACTCAGTTAAAGTAAAA-AGAGCCGGCAAATCTGGTGCCAGCCGCCGCGGTTACACCACGTGGCTCAAATTGACCTCTATCGGCGTAAAGCGTGATTAAAGTTCTATTAT--TACTGGAGTTAAACTAAAATTAAGCTGTGACACGCTTGTATTTAAGAAGTACAAAGACGAAAGTTACTCCAACCCAACCAACTTGAACCCACGACAGCTGAGTTACAAACTGGGATTAGATACCCCACTATGCTCAGTCGTAAACTTTAAATTACACCCA-CATCGCCAGGGAACTACGAGCAAAGCTTAAAACCCAAAGGACTTGACGGTACCCCACATCCACCTAGAGGAGCCTGTCCTATAATCGATACCCCCCGCTAAACCTCACCACTTCTCGCCCATTCAGCCTGTATACCTCCGTCGTCAGCTTACCACGTGAGCGCAACTCAGTGAGCCTAATGCCC-ATACGCCAACACGTCAGGTCAAGGTGCAGCAAACGAAGTGGGAAGAGATGGGCTACACTCTCTAATATAGAAAACACGGAAGACTACTTATGAAACCTAGTCTAAAGGCGGATTTAGAAGTAAAAAGAAAAAA-GAATGTCC-TTTTTAACTCGGCACT-GGGGTGTGTACACACCGCCCGTCACCCTCTTCAAAG--CCCC-CAAAAAGTAA-ATAACCAAAAAATGCAAAACAGAAGAGGCAAGTCGTAACATGGTAAGTATACCGGA-AATTAATCCCAACATTACCTAAGAACCCTTATAAACTACTGAGTAATTCTATATCT-CTATAGAAGATTTTATGTTAAAACTAGTAACAAGAAGAAGAACTTCTCCTACA-ATGCAAGTGTAAATCAGATAGGACACCCCACTGATAGCTA-ACACCAATGAATAGAAAGTAGCAACCTAACAAGAAAACCCTACT--ATA-CCATATGTTAACCTGACACCAGAGCATTACAAGAAAGATTAAAAGAAAAAGAAGGAACTCGGCAAA-CATTAACCTCGCCTGTTTACCAAAAACATCGCCTCTTGC--A-AAATATAAGAGGTCCAGCCTGCCCAGTGACTCTGTTCAACGGCCGCGGTATCCTAACCGTGCGAAGGTAGCGTAATCACTTGTTCTTTAAATGAGGACTAGTATGAATGGCACCACGAAGGTTATACTGTCTCCTCTTTCTAATCAGTGAAACTAATCCCCCCGTGAAGAAGCGGGGATAACTATATAAGACGAGAAGACCCTATGGAGCTTTAAATTAT-GCAACACCTGCTTTAATC-CACT-TAAATTTCAGAAAACTCT-CATTTACTTCTGCAGGATGA-TCGCTAGTTTTAGGTTGGGGTGACCGCGGAGTAAAAAACAACCTCCACATTGAAAGGGGGGCCACCCCTTAGCCAAGAGCCACGCCTCCACGCACCAATAAAATGACATTAATTGACCCAATATATTGATCAACGAACCAAGTTACCCTAGGGATAACAGCGCAATCCACTTCAAGAGCCCCTATCGACAAGTGGGTTTACGACCTCGATGTTGGATCAGGGTATCCTGGTGGTGCAGCCGCTACCAAGGGTTCGTTTGTT----------------------------------------------------------------------------------------------------------------------------------------------------------------------------------------------------------------------------------------------------------------------------------------------------------------------------------------------------------------------------------------------------------------------------------------------------------------------------------------------------------------------------------------------------------------------------------------------------------------------------------------------------------------------------------------------------------------------------------------------------------------------------------------------------------------------------------------------------------------------------------------------------------------------------------------------------------------------------------------------------AACCTCTTATTAATCATCCCCATCCTATGCTACATCGTTCCAATTCTTCTGGCAGTTGCTTTCCTCACCCTAATCGAACGTAAAGTCTTAGGCTATATGCAACATCGAAAAGGACCTAATATCGTGGGCCCTATAGGCCTCCTTCAACCAATTGCAGATGGGGTAAAACTATTTATTAAAGAGCCCATCCGCCCAGCCACCTCCTCACAAACTTTATTTTTACTAACCCCAACCTTAGCTTTTGCCCTCGCAATAATTATTTGAACCCCCCTACCAATACCAATCTCCCTATCAGACATAAACTTAGGAATTTTATTTATTTTAGCCCTCTCAAGTTTAACCGTCTACTCCATTCTCGGATCAGGCTGAGCATCCAACTCAAAATATGCCTTAATTGGGGCCTTACGAGCAGTTGCACAAACAATCTCATATGAAGTCACCCTAGCCCTAATCCTTCTCTGCGCTATTCTTCTCTCAGGCAACTTTACATTACAAAACTTCAACATTACACAAGAATCAATCTGACTCTTTATCCCCATCTGACCAATAGCCATAATATGATATATTTCAACCCTAGCTGAAACCAACCGAGCACCATTTGACCTTACTGAAGGCGAATCTGAACTTGTCTCCGGGTTTAATGTGGAATATGCAGGTGGACCATTTGCATTATTTTTTCTCGCAGAATACGCAAATATTCTAATAATAAATACCATCTCTGCAATTATCTTCTTAGGTTCAGCAGCAATAATTTTTCTCCCTCTTACAACCATATCCCTAATAACCAAGGCTGCCTTACTTTCAATAGCATTTTTATGAGTTCGAGCTTCTTACCCACGATTTCGCTACGACCAACTAATACACCTAGTCTGAAAAAACTTCCTTCCCCTAACCCTGGCCCTTACCATTTGACATATTGCCCTCCCAATTTCATTTATGTATACCCCACCAATTACA--------------------------------------------------------------------------------------------------------------------------------------------------------------------------------------------------------------------------------------------------------------------------------------------------------------------------------------------------------------------GAGCTGTTGCCCACCCCACCACGGTCCCCCAGCCGGAGGTCCAGCCTGTCCAGCCTCTTTCCGTCTACTGATCAGCTGGAGCTGGTCACAGAGTTCCTGGGAGGGGACATGGTGAATCAAAGCTTCATCTGTGACCAGGATGACGAGACGTTTGTGAAGTCCATCATCATTCAGGACTGTATGTGGAGCGGCTTTTCTGCGGCAGCCAAGCTGGAGAAAGTGGTGTCGGAGAAGCTGGCGTCTTACCAGGCTTCTAGGAGGGAGAATTCCGTATCCCCCCAAAACCAGCCGCAAAGCCCGCAGAAGGCTCCTACCTGCCAGGATAACATCAGCCCCATAGGAACCAGTAGGACCAGCAGCGGTTACCTACAGGATCCAACTCCTGAATGCATAGACCCTTCAGTCTGCAGAGTCACCAGTGTTTCCCGGGAAYGGGCACATGCAACCACTCTCTGAAAACATCAGGAAGTACGTCATGAGCCACTTCCGCTGGAATAAGTTTGGCAGAAGGAACAGCACCAGTAGCGATAGCAACAATGCAGGTTACAAACGGGAAGATATAGCCAACTACCCCATATTCAACCTGTTCCCAAGTAGTGACAACCAGAACACACAAGATGGAAATTTGGAAGAAGAACCTATGGACAGACAAGACAATAAGAGGTCATATTCTATGGAACACTTCCGATGGGGCAAACCCGTCGGCAAGAAAAGGAGACCCATTAAGGTTTTCCCTAGTGATGCCGAGGAAGAGTCATCCGAAATCTACCCAACGGAGTACAGAAGGGAGTTGTCTGTAGAGATTGACTACCCCGATAGCAATTCTGAAGAAGATATCGACGACAGCGAGTTGATGGAAAGCCCAGTGAAAAAAGGTCGAAAGTATAAAATGCATCATTTTCGATGGGAAGGTCCACCCAAAGACAAACGATACGGAGGATTCATGACCCCTGAGCGCAGTCAGACCCCTCTAATGACTCTTTTCAAAAATGCCATTATTAAA---GGCAAAGCCACCATTGAAGAACGAAAGAAATGGCAGGCAACACTTGACAAACACCTTAGGAAGAAGATGAATTTGAAGCCTATTATGAGAATGAATGGAAACTTTGCTCGAAAGCTYATGTCCAAGGAAACAGTCGAGGCCRTTTGCGAGCTAATACATTCCGAGGAGAGGCAAGTGGCCCTCAAAGAACTTATGGACTTGTATCTCAAGATGAAACCAGTGTGGCGATCTTCATGCCCAGCCAAAGAGTGCCCGGAGTTGCTCTGCCAGTACAGTTACCACTCTCAGAGATTTGCAGAGCTCTTGTCTACCAAGTTCAAGTATAGATATGAGGGCAAGATCACCAATTACTTCCACAAAACCCTAGCTCATGTCCCAGAGATCATTGAACGTGACGGTTCTATCGGAG------------------------------------------------------------------------------------------------------------------------------------------------------------------------------------------------------------------------------------------------------------------------------------------------------------------------------------------------------------------------------------------------------------------------------------------------------------------------------------------------------------------------------------------------------------------------------------------------------------------------------------------------------------------------------------------------------------------------------------------------------------------------------------------------------------------------------------------------------------------------------------------------------------------------------------------------------------------------------------------------------------------------------------------------------------------------------------------
PV_C_muelleri_JX126958   AAAGGTTTGGTCCTAGCCTTGTAATCAGTTATTACTTAATATACACATGCAAGTCTCCGCACCCCTGTGAGAACGCCCTTACAATCCCCACTAGGGATAAGGAGCTGGTATCAGGCACAACCAAACTGCCCAAAACACCTAGCTACGCCACACCCACAAGGGAACTCAGCAGTGATTAACATTGAGCATAAGCGACAGCTTGACTCAGTTAAAGTAAAAGAGAGCCGGCAAATCTGGTGCCAGCCGCCGCGGTTACACCACGTGGCTCAAATTGATTTCCATCGGCGTAAAGCGTGATTAAAGCCCCAGTCC--CACTGGAGTCAAACTAAAACTAAGCTGTGACACGCTTGTACTTAAGAAGCCCAGAGACGAAAGTTACTCCAATACAACCTACTTGAACCCACGACAGCTGAGCCACAAACTGGGATTAGATACCCCACTATGCCCAGCCGTAAACTTTAAATTACACCCA-TATCGCCCGGGAACTACGAGCAAAGCTTAAAACCCAAAGGACTTGACGGTACCCCACATCCACCTAGAGGAGCCTGTCCTATAATCGATACCCCCCGCTAAACCTCACCACTTCTCGCCCACTCAGCCTGTATACCTCCGTCGTCAGCTTACCACGTGAGCGCAACTCAGTGAGCTCAATGCCC-ACACGCCAACACGTCAGGTCAAGGTGCAGCAAATGAAGTGGGAAGAGATGGGCTACACTCTCTAATATAGAAAACACGAAAGACTACCTATGAAACCTAGTCCAAAGGCGGATTTAGAAGTAAAAAGAAAAAA-GAATGTTC-TTTTTAACTCGGCACT-GGGGTGTGTACACACCGCCCGTCACCCTCTTCAAAG--CCCC-CAGAAAGTAA-ATAACTAACTAACGCAACACAGAAGAGGCAAGTCGTAACATGGTAAGTATACCGGAA---------------------------------------------------------------------------------------------------------------------------------------------------------------------------------------------------------------------------------------------------------------------------------------------------------------------------------------AGCCTGCCCAGTGACTCTGTTCAACGGCCGCGGTATCCTAACCGTGCGAAGGTAGCGTAATCACTTGTTCTTTAAATGAGGACTAGTATGAATGGCACCACGAAGGTTATACTGTCTCTTCTTTCCAATCAGTGAAACTAATCTCCCCGTGAAGAAGCGAGGATGAAAATATAAGACGAGAAGACCCTATGGAGCTTTAAACCAC-GCAACACCTGCTTTGACC-TAAC?TAAATTTCAGAAAACCCC-CCTCCACCCCAGCAGAATGA-TTGCCAGTTTTAGGTTGGGGTGACCGCGGAGCAAAAAACAACCTCCACATTGAAAGGGCGCCTGCCCCTTAGCCAAGAGCCACACCTCCACGCACCAATAAAATGACATTAATTGACCCAATATATTGATCAACGAACCAAGTTACCCTAGGGATAACAGCGCAATCCGCTTCAAGAGCCCCTATCGACAAGCGGGTTTACGACCTCGATGTTGGATCAGGGTATCCCGGTGGTGCAGCCGCTACCAAAGGTTCGTTTG--------------------------------------------------------------------------------------------------------------------------------------------------------------------------------------------------------------------------------------------------------------------------TTATTTCATACTTCAGTTGCATGAAAGCTGCCCCTATGAAAGAAGCCAGTGTCAGAGGACAAAGTGGCCTGGCCTATCCGGGTCTTCGGACCCATGGTACTCTGGAGAGCATAGGTGGGCCAATGGGTAGTTCAAGAGGAGGTGGACTTCCATCCCTGACAGATACCTTTGAACATGTCATAGAAGAACTCCTAGAAGAGGAACAAAGCATAAGGCAAAGTGAGGAGAACAAGGACTCAGATATGTATTCGTCGAGGGTTATGCTGAGCACTCAAGTGCCTTTGGAGCCCCCTTTGCTTTTTCTTCTGGAGGAGTATAAAAATTACCTGGATGCTGCAAACATGTCCATGAGGGTACGGCGCCACTCAGACCCAGCCAGGCGTGGGGAATTGAGCGTATGTGACAGTATTAGCGAGTGGGTGACGGCAGCAGACAAGAAAACTGCGATAGATATGGCAGGTCAAACAGTCACTGTTCTTGAAAAAGTCCCAGTACCCAAGGGTCAACTGAAACAATATTTCTATGAGACCAAATGCAATCCCATGGGCTACATGAAGGAAGGTTGCAGGGGCATCGACAAGAGGTACTGGAACTCGCAATGCCGAACTACCCAGTCTTACGTGCGCGCTCTCACCATGGATAGCAAAAAAAAAGTTGGTTGGCGCTTTATAAGAATA--------------------------------------------------------------------------------------------------------------------------------------------------------------------------------------------------------------------------------------------------------------------------------------------TGAACCCCCCTGCCCATGCCCATCTCCCTATCAGATATAAACCTAGGAATCTTGTTTATCCTAGCCCTTTCAAGCCTAACAGTTTACTCCGTCCTCGGGATCGGATGAGCATCCAACTCAAAATATGCCCTAATCGGAGCACTACGAGCAGTTGCACAAACAATCTCTTATGAGGTCACCCTTGCCCTAATTCTTCTCTGCTCTATTCTTCTCTCCGGCAACTTCACCTTACAAAACTTCAGCATCACCCAAGAGTCAATCTGACTCCTTATCCCCATCTGACCTATAGCCATGATATGATATATCTCAACCCTGGCAGAAACTAACCGAGCACCATTTGACCTTACCGAAGGCGAATCTGAGCTTGTCTCCGGTTTTAATGTAGAATATGCAGGAGGCCCATTTGCACTATTTTTCCTTGCAGAATACGCAAACATCCTAATAATAAACACCATCTCTTCAATTATTTTTCTAGGCTCTGCAGCCATAGTGTTTCTCCCACTTACAACCATGTCCTTAATAACCAAGGCAGCCCTACTTTCAATAGCGTTCTTATGGGTCCGAGCCTCTTACCCCCGATTTCGCTACGACCAACTCATGCACCTAGTCTGAAAAAACTTTCTTCCCCTAACCCTCGCCCTTACTATTTGACACATTGCCCTCCCAATCTCCCTCATGTATACCCCACCAGTCACACAGAACCATGACTGATAAGTACAGGTTGCACCTCTCCGTTGCTGACCTGCTGTTTGTGTTCACGCTTCCGTTCTGGTCTGTGGATGCCGC?ATCGGTTGGTACTTTAAAGAATTCTTGTGCAAAGCCGTCCACGTCATTTACACGGTCAACCTCTACAGCAGCGTCTTAATCTTGGCCTTTATCAGCTTGGATCGGTACTTGGCGATTGTCCACGCCACCAACAGCCAAGGATCTAGGAAACTCTTGGCGGAGAAGATTGTGTACGCCGGAGTGTGGCTTCCAGCTGTTCTGTTGACTGTGCCCGACCTTGTGTTTGCCAGCGTGTCGGACATAGAAGGCAACTATGTGTGTGATCGAGCTGTTGCCCACCCCACCACGGTCCCCCAGCCGGAGGTCCAGCCTGTCCAGCCTCTTTCCGTCTACCGATCAGCTGGAGCTGGTCACAGAGTTCCTGGGAGGGGACATGGTGAATCAAAGCTTCATCTGTGACCAGGATGACGAGACGTTTGTGAAGTCCATCATCATTCAGGACTGTATGTGGAGCGGCTTTTCTGCGGCAGCCAAGCTGGAGAAAGTGGTGTCGGAGAAGCTGGCGTCTTACCAGGCTTCTAGGAGGGAGAATTCCGTATCCCCCCAAAACCAGCCGCAAAGCCCGCAGAAGCCTCCTACCTGCCAGGATAACATCAGCCCCATAGGAACCAGTAGGACCAGCAGCGGTTACCTACAGGAACCAACTCCTGAGTGCATAGACCCTTCAGTCTGCAGAGTCACCAGTGTTTCCCGGGAACGGGCACATGCAACCACTCTCTGAAAACATCAGGAAGTACGTCATGAGCCACTTCCGCTGGAATAAGTTTGGCAGAAGGAACAGCACCAGTAGCGATAGCAACAATGCAGGTTACAAACGGGAAGATATAGCCAACTACCCCGTATTCAACCTGTTCCCAAGTAGTGACAACCAGAACACACAAGATGGAAATTTGGAAGAAGAACCTATGGACAGACAAGACAATAAGAGGTCATATTCTATGGAACACTTCCGATGGGGCAAACCCGTCGGCAAGAAAAGGAGACCCATTAAGGTTTTCCCTAGTGATGCCGAGGAAGAGTCATCCGAAATCTACCCAACGGAGTATAGAAGGGAGTTGTCTGTAGAGATTGACTACCCCGATAGCAACTCTGAAGAAGACATCGACGACAGCGAGTTGATGGAAAGCCCAGTGAAAAAAGGTCGGAAGTATAAAATGCATCATTTTCGATGGGAAGGTCCACCCAAAGACAAACGATACGGAGGATTCATGACCCCTGAGCGCAGTCAGACCCCTCTAATGACTCTTTTCAAAAATGCCATTATTAAA---------------------------------------------------------------------------------------------------------------------------------------------------------------------------------------------------------------------------------------------------------------------------------------------------------------------------------------------------------------------------------------------------------------------------------------------------------------------AACAGTGAGAATATTGAACGAGACTGTGTCCAACTTGACCCTTATGGCTCTTGGTTCGTCTGCTCCTGAAATTCTCCTTTCTGTGATAGAAGTATGTGGCCATAACTTTCAAGCTGGGGACCTCGGTCCCAGCACAATTGTCGGCAGTGCTGCATTCAATATGTTCATCATTATTGCTCTTTGCGTCTATGTGGTACCTGACGGAGAAACAAGGAGGATTAAACATCTTAGAGTTTTCTTCGTCACTGCAGCTTGGAGCATATTTGCCTATACTTGGCTGTATATGATCTTGTCCGTTTTCTCACCTGGTATCGTTGAAGTCTGGGAAAGTTTACTTACTTTTTTCTTCTTTCCTATTTGTGTTTTGTTTGCTTGGGTCGCAGACAGGAGGCTGTTGTTTTACAAATATGTCTACAAAAGGTACCGGGCTGGAAAGCAGAGGGGAATGATCATTGAAACTGAAGGAGATAGACCATCCTCCAAAGCTGATATCGAGATGGATGGTAAGGCTCTCAACTCCCACACAGAAAACTTCCATGATGGGAAATCATAATTAAAAAACCCAATGGTGAGACCACCACAACGACTATTCGAGTGTGGAATGAAACAGTTTCCAATTTAACGCTCATGGCACTTGGGTCATCTGCCCCTGAAATTCTTTTGTCATTGATTGAGGTATGTGGTCATAATTTTATTGCTGGAGATCTTGGTCCATCCACCATTGTTGGGAGTGCAGCATTTAACATGTTTATCATTATTGCTATTTGTGTCTATGTCATACCTGATGGTGAAGTTCGAAAGATCAAGCATCTTCGAGTATTTTTTGTGACTGCAGCATGGAGCATCTTTGCATACATATGGTTATATATGATCCTTGCTGTGTTCTCTCCTGGAGTGGTGCAAGTGTGGGAAGGTTTGCTCACGTTGTTCTTTTTTCCTGTGTGTGTTGTCCTCGCCTGGGTGGCAGACCGACGTCTTCTGTTCTACAAATATATGCACAAAAAGTATC
QCAZ22312_C_peristictum_EU662993   ------TTGGTCCTGACCTTGGATTCAGTTATTACTTAATATACACATGCAAGTCTCCGCACCCCTGTGAAAACGCCCTTATAATCCCCAATAGGGATAAGGAGCTGGTATCAGGCACAATCAAACCGCCCAAGACACCTAGCTACGCCACACCCACAAGGGAATTCAGCAGTGATTAACATTGAGCATAAGCGACAGCTTGACTCAGTTAAAGTAAAA-AGAGCCGGCAAATCTGGTGCCAGCCGCCGCGGTTACACCACGTGGCTCAAATTGACCTCTATCGGCGTAAAGCGTGATTAAAGTTCTATTAT--TACTGGAATTAAACTAAAATTAAGCTGTGACACGCTTGTATTTAAGAAGTACAAAGACGAAAGTTATTCCAACTCAACCAACTTGAACCCACGACAGCTGAGTTACAAACTGGGATTAGATACCCCACTATGCTCAGTCGTAAACTTTAAATTACACCCA-CATCGCCAGGGAACTACGAGCAAAGCTTAAAACCCAAAGGACTTGACGGTACCCCACATCCACCTAGAGGAGCCTGTCCTATAATCGATACCCCCCGCTAAACCTCACCACTTCTCGCCCATTCAGCCTGTATACCTCCGTCGTCAGCTTACCACGTGAGCGCAACTCAGTGAGCCTAATGCCC-ATACGCCAACACGTCAGGTCAAGGTGCAGCAAACGAAGTGGGAAGAGATGGGCTACACTCTCTAATATAGAAAATACGGAAGACTACCTATGAAACCTAGTCTAAAGGCGGATTTAGAAGTAAAAAGAAAAAA-GAATGTCC-TTTTTAACTCGGCACT-GGGGTGTGTACACACCGCCCGTCACCCTCTTCAAAG--CCCC-CAAAAAGTAA-ATAACCAAAAAATGCAATACAGAAGAGGCAAGTCGTAACATGGTAAGTATACC-----AATTAACCCAACATTACCTAAGAACCCTTATAAACTACTGAGTAATTCTATATCT-CTATAGAAGATTTTATGTTAAAACTAGTAACAAGAAGAAGAACTTCTCCTACA-ATGCAAGTGCAAATCAGATAGGACACCCCACTGATAGCTA-ACACCAATGAATAAAAAGTAGCAACCCAACAAGAAAATCCTACT--ATA-CCATATGTTAACCTGACACCAGAGCATTACAAGAAAGATTAAAAGAAAAAGAAGGAACTCGGCAAA-CATTAACCTCGCCTGTTTACCAAAAACATCGCCTCTTGC--A-AAATATAAGAGGTCCAGCCTGCCCAGTGACTCTGTTCAACGGCCGCGGTATCCTAACCGTGCGAAGGTAGCGTAATCACTTGTTCTTTAAATGAGGACTAGTATGAACGGCACCACGAAGGTTATACTGTCTCCTTTCTCTAATCAGTGAAACTAATCCCCCCGTGAAGAAGCGGGGATAACTATATAAGACGAGAAGACCCTATGGAGCTTTAAATTAT-GCAACACCTGCTTCAATT-CACT-TAAATTTCAGAAAACCCT-CACTTATTTCTGCAGGATGA-TCGCTAGTTTTAGGTTGGGGTGACCGCGGAGTAAAAAACAACCTCCACATTGAAAGGGGACCATCCCCTCAGCCAAGAGCCACGCCTCCACGCACCAATAAAATGACATTAATTGACCCAATATATTGATCAACGAACCAAGTTACCCTAGGGATAACAGCGCAATCCACTTCAAGAGCCCCTATCGACAAGTGGGTTTACGACCTCGATGTTGGATCAGGGTATCCTGGTGGTGCAGCCGCTACCAAGGGTTCGTTTGTT------------------------------------------------------------------------------------------------------------------------------------------------------------------------------------------------------------------------------------------------------------------------TTATTTCATACTTCAGTTGCATGAAAGCTGCCCCTATGAAAGAAGCCAGTGTCAGAGGACAAAGTGGCCTGGCCTATCCGGGTCTTCGGACCCATGGTACTCTGGAGAGCATAGGTGGGCCAATGGGTAGTTCAAGAGGAGGTGGACTTCCATCCTTGACAGATACCTTTGAACATGTCATAGAAGAACTCCTAGAAGAGGAACAAAACATAAGGCAGAGTGAGGAGAACAAGGACTCAGATATGTATTCGTCGAGGGTTATGCTGAGCACTCAAGTGCCTTTGGAGCCCCCTTTGCTTTTTCTTCTGGAGGAGTATAAAAATTACCTGGATGCTGCAAACATGTCCATGAGGGTACGGCGCCACTCCGACCCAGCCAGGCGTGGGGAATTGAGCGTATGTGACAGTATTAGCGAGTGGGTGACGGCAGCAGACAAGAAAACTGCGATAGATATGGCAGGTCAAACAGTCACYGTTCTTGAAAAAGTCCCAGTACCCAAGGGTCAACTGAAACAATATTTCTATGAGACCAAATGCAATCCTATGGGCTACATGAAGGAAGGTTGCAGGGGCATCGACAAGAGGTACTGGAACTCGCAATGCCGAACTACCCAGTCTTACGTGCGCGCTCTCACCATGGATAGCAAAAAAAAAGTTGGTTGGCGCTTTATAAGAATAGACACTTCTTGTGTATGCACACTAATCTCTTATTTATTATCCCCACCCTCTGCTACATCGTTCCAATTCTTCTGGCAGTTGCTTTCCTCACCCTAATCGAACGTAAAGTCTTAGGATATATGCAACACCGAAAAGGACCTAATATCGTAGGCCCTATAGGCCTCCTTCAGCCAATTGCAGATGGGGTAAAACTATTTATTAAAGAGCCCATCCGCCCAGCTACCTCCTCACAAACTTTATTTTTGTTAACCCCAACCTTAGCTTTTGCCCTGGCAATAATTATTTGAACCCCTCTGCCAATACCGATCTCCCTATCAGACATAAACTTAGGAATTTTGTTTATTTTAGCCCTCTCAAGTTTAACCGTCTACTCCATTCTCGGGTCAGGCTGGGCATCCAACTCAAAATACGCCTTAATTGGGGCCTTACGGGCAGTTGCACAAACAATTTCATATGAAGTCACCCTCGCCCTAATTCTTCTCTGCGCTATTCTTCTCTCAGGCAACTTTACATTGCAAAACTTCAACACTACACAAGAATCAATCTGACTCTTTATCCCCATCTGACCAATAGCCATAATATGATATATTTCAACTTTAGCTGAAACCAACCGGGCACCATTTGACCTTACTGAAGGCGAATCTGAACTTGTCTCCGGGTTTAATGTGGAGTATGCAGGTGGACCATTTGCATTATTCTTTCTTGCAGAATACGCAAATATCTTAATAATAAATACCATCTCTGCAATTATCTTCTTAGGTTCAGCAGCAATAATTTTTCTCCCTCTTACAACAGTGTCCCTAATAACCAAAGCTGCCTTACTTTCAATAGCATTTTTATGAGTTCGAGCTTCTTACCCACGATTTCGCTATGACCACCTAATACACCTGGACTGAAAAAACTTCCTCCCCCTAACCCTAGCCCTTACCATTTGACATATTGCCCTCCCAATTTCATTTATGTATACCCCACCAATTACACAGAACCATGACTGACAAGTACAGGTTGCACCTCTCCGTTGCTGACCTGCTGTTTGTGTTCACGCTTCCGTTCTGGTCTGTGGATGCCGCCATCGGTTGGTACTTTAAAGAATTCTTGTGCAAAGCCGTCCACGTCATTTACACGGTCAACCTTTACAGCAGCGTCTTAATCTTGGCCTTTATCAGCTTGGATCGGTACTTGGCGATTGTCCACGCCACCAACAGCCAAGGATCTAGGAAACTGTTGGCRGAGAAGATTGTGTACGCTGGAGTGTGGCTTCCAGCTATTTTGTTGACTGTGCCCGACCTTGTATTTGCCAGCGTGTCGGACATAGAAGGCAACTATGTGTGTGACCGAGCTGTTGCCCACCCCACCACGGTCCCCCAGCCGGAGGTCCAGCCTGTCCAGCCTCTTTCCGTCTACCGATCAGCTGGAGCTGGTCACAGAGTTCCTGGGAGGGGACATGGTGAATCAAAGCTTCATCTGTGACCAGGATGACGAGACGTTTGTGAAGTCCATCATCATTCAGGACTGTATGTGGAGCGGCTTTTCTGCGGCAGCCAAGCTGGAGAAAGTGGTGTCGGAGAAGCTGGCGTCTTACCAGGCTTCTAGGAGGGAGAATTCCGTATCCCCCCAAAAYCAGCCGCAAAGCCCGCAGAAGGCTCCTACCTGCCAGGATAACATCAGCCCCATAGGAACCAGTAGGACCAGCAGCGGTTACCTACAGGATCCAACTCCTGAATGCATAGACCCTTCAGTCTGCAGAGTCACCAGTGTTTCCCGGGAACGGGCACATGCAACCACTCTCTGAAAACATCAGGAAGTACGTCATGAGCCACTTCCGCTGGAATAAGTTTGGCAGAAGGAACAGCACCAGTAGCGATAGCAACAATGCAGGTTACAAACGGGAAGATATAGCCAACTACCCCATATTCAACCTGTTCCCAAGTAGTGACAACCAGAACACACAAGATGGAAATTTGGAAGAAGAACCTATGGACAGRCAAGACAATAAGAGGTCATATTCTATGGAACACTTTCGATGGGGCAAACCCGTCGGCAAGAAAAGGAGACCCATTAAGGTTTTCCCTAGTGATGCCGAGGAAGAGTCATCCGAAATCTACCCAACGGAGTACAGAAGGGAGTTGTCTGTAGAGATTGACTACCCCGATAGCAACTCTGAAGAAGATATCGACGACAGCGAGTTGATGGAAAGCCCAGTGAAAAAAGGTCGAAAGTATAAAATGCATCATTTTCGATGGGAAGGTCCACCCAAAGACAAACGATACGGAGGATTCATGACCCCTGAGCGCAGTCAGACCCCTCTAATGACTCTTTTCAAAAATGCCATTATTAAAAAGGGCAAAGCCACCATTGAAGAACGAAAGAAATGGCAGGCAACACTTGACAAACACCTTAGGAAGAAGATGAATTTGAAGCCTATTATGAGAATGAATGGAAACTTTGCTCGAAAGCTCATGTCCAAGGAAACAGTCGAGGCCATTTGCGAGCTAATACATTCCGAGGAGAGGCAAGTGGCCCTCAAAGAACTTATGGACTTGTATCTCAAGATGAAACCAGTGTGGCGATCTTCATGCCCAGCCAAAGAGTGCCCGGAGTTGCTCTGCCAGTACAGTTACCACTCTCAGAGATTTGCAGAGCTCTTGTCTACCAAGTTCAAGTATAGATATGAGGGCAAGATCACCAATTACTTCCACAAAACCCTAGCTCATGTCCCAGAGATCATTGAACGTGAYGGTTCTATCGGAGCTTGGGCAAGTGAAGGAAACGAGTCTGGTAATAAACTGTTCAACAGTGAGAATATGGAACGAGACTGTGTCCAACTTGACCCTTATGGCTCTTGGTTCGTCTGCTCCTGAAATTCTCCTTTCTGTGATAGAAGTATGCGGCCATAACTTTCAAGCTGGGGACCTCGGTCCCAGCACAATTGTCGGCAGTGCTGCATTCAATATGTTCATCATTATTGCTCTTTGCGTCTATGTGGTACCTGATGGAGAAACAAGGAGGATTAAACATCTTAGAGTTTTCTTCGTGACCGCAGCTTGGAGCATATTTGCCTATACTTGGCTGTATATGATCTTGTCMGTTTTTTCACCTGGTATCGTTGAAGTCTGGGAAAGTTTACTTACTTTTTTCTTCTTTCCTATTTGTGTTTTGTTTGCTTGGGTCGCAGACAGGAGGCTGTTGTTTTACAAATATGTCTACAAAAGGTACCGGGCTGGAAAGCAGAGGGGAATGATCATTGAAACCGAAGGAGATAGACCATCCTCCAAAGCTGATATCGAGATGGATGGTAAGGCACTCAACTCCCACACAGAAAACTTCCTTGATGGGAAATCATAATTAAAAAACCCAATGGTGAGACCACCACAACGACTATTCGAGTGTGGAATGAAACAGTTTCCAATTTAACGCTCATGGCACTTGGGTCATCTGCCCCTGAAATTCTTTTGTCATTGATAGAGGTATGTGGTCATAATTTTATTGCTGGAGATCTTGGTCCATCCACCATTGTTGGGAGTGCAGCATTTAACATGTTTATCATTATTGCTATTTGTGTCTATGTCATACCTGATGGTGAAGTTCGAAAGATCAAGCATCTTCGAGTATTTTTTGTGACTGCAGCATGGAGCATCTTTGCATACATATGGTTATATATGATCCTTGCGGTGTTCTCTCCTGGAGTGGTGCAAGTGTGGGAAGGTTTGCTCACGTTGTTCTTTTTTCCTGTGTGTGTTGTCCTCGCCTGGGTGGCAGACCGACGTCTTCTCTTCTACAAATATATGCACAAAAAGTATC
QCAZ22728_C_bacatum_EU662978   ------TTGGTCCTGACCTTG-AATCAGTTATTACTTAATATACACATGCAAGTCTCCGCACCCCTGTGAAAACGCCCTTACAATCCCCACTAGGGATAAGGAGCTGGTATCAGGCACAACCAAACTGCCCAAGACACCTAGCTACGCCACACCCACAAGGGAACTCAGCAGTGATTAACATTGAGCATAAGCGACAGCTTGACTCAGTTAAAGTAAAA-AGAGCCGGCAAATCTGGTGCCAGCCGCCGCGGTTACACCACGTGGCTCAAATTGATCTCTGTCGGCGTAAAGCGTGATTAAAGTCCCACCCCC-CACTAGAGTCAAACTAAAACTAAGCTGTGACACGCTTGTACTTAAGAAGCCCAAAGACGAAAGTTACTCCAGTATAACCAACTTGAACCCACGACAGCTGAGCCACAAACTGGGATTAGATACCCCACTATGCCCAGCCGTAAACTTTAAATTACACCCA-TATCGCCAGGGAACTACGAGCAAAGCTTAAAACCCAAAGGACTTGACGGTACCCCACATCCACCTAGAGGAGCCTGTCCTATAATCGATACCCCCCGCTAAACCTCACCACTTCTCGCCCACTCAGCCTGTATACCTCCGTCGTCAGCTTACCACGTGAGCGCAACTCAGTGAGCTTAATGCCC-ATACGCCAACACGTCAGGTCAAGGTGCAGCAAATGAAGTGGGAAGAGATGGGCTACACTCTCTAATATAGAAAACACGGAAGACTATCTATGAAACCTAGTCTAAAGGCGGATTTAGAAGTAAAAAGAAAAAA-GAATGTTC-TTTTTAACTCGGCACT-GGGGTGTGTACACACCGCCCGTCACCCTCTTCAAGG--CCCC-CAAAAAGTAA-ATAACTAACAAACGCAATACAGAAGAGGCAAGTCGTAACATGGTAAGTATACCGG--AACT--AATCCACACCATCTAAGAACCCTCACATAGTACTGAGTAATTCTATACTT-TTATAGAAGATTTTATGTTAAAACTAGTAACAAGAAGAAGAACTTCTCCTACA-ATGCAAGTGTAAATCAAACAGGACACCCCACTGATAATTA-TCACCAATGAACAAAAAGTAGCAACTCAACAAGAAAACCCTACT--ACA-CCCCATGTTAATCTAACACCAGAGCATTACAGGAAAGATTAAAAGAAAGAAAAGGAACTCGGCAAA-TATTAACCTCGCCTGTTTACCAAAAACATCGCCTCTTGA-CA-AAATATAAGAGGTCCAGCCTGCCCAGTGACTCTGTTCAACGGCCGCGGTATCCTAACCGTGCGAAGGTAGCGTAATCACTTGTTCTTTAAATGAGGACTAGTATGAATGGCACCACGAAGGTTATACTGTCTCTTCTTTCCGATCAGTGAAACTAATCTCCCCGTGAAGAAGCGGGGATGAACATATAAGACGAGAAGACCCTATGGAGCTTTAAACCAC-GCAACACCTGCTCTGACT-TAGT-TAAATTCCAGAAAACCCC-CCTTCACCCCAGCAGGATGA-TTGCCAGTTTTAGGTTGGGGTGACCGCGGAGCAAAAAACAACCTCCACATTGAAAGGGCACCTGCCCCTTAGCCAAGAGCTACACCTCCACGCACCAATAAAATGACATTAATTGACCCAATATATTGATCAACGAACCAAGTTACCCTAGGGATAACAGCGCAATCCACTTCAAGAGCCCATATCGACAAGTGGGTTTACGACCTCGATGTTGGATCAGGGTATCCCGGTGGTGCAGCCGCTACCAAAGGTTCGTTTGTT----------------------------------------------------------------------------------------------------------------------------------------------------------------------------------------------------------------------------------------------------------------------------------------------------------------------------------------------------------------------------------------------------------------------------------------------------------------------------------------------------------------------------------------------------------------------------------------------------------------------------------------------------------------------------------------------------------------------------------------------------------------------------------------------------------------------------------------------------------------------------------------------------------------------------------------------------------------------------------------------------AACCCATTACTCATTATTCCCACCTTATGCTACATTGTTCCCATCCTCCTGGCAGTTGCTTTTCTCACCCTAATTGAACGCAAAGTTTTAGGCTACATACAGCACCGAAAAGGGCCAAACATTGTAGGCCCAATAGGACTCCTCCAACCAATTGCAGATGGGGTAAAACTATTTATTAAAGAACCCATCCGCCCAGCCACCTCATCACAAACCCTCTTTCTATTAACCCCAACACTAGCCTTCGCCCTAGCAATAATTATTTGAACCCCCATACCTATGCCTATCTCCCTCTCGGACATAAACCTGGGGATCTTATTTATTCTAGCCCTCTCGAGCCTAACAGTTTACTCCATCCTCGGGTCAGGATGAGCATCCAACTCAAAATACGCCCTAATTGGAGCCCTACGAGCAGTTGCACAAACAATCTCTTATGAGGTCACCCTTGCCCTGATCCTCCTCTGCTCGATCCTTCTCTCCGGCAATTTCACTTTACAAAACTTCAGCATCACCCAAGAATCGATCTGACTTCTTATTCCCATCTGACCTCTAGCCATAATGTGATTTATCTCGACCCTAGCAGAAACCAACCGAGCACCCTTTGACCTTACTGAGGGCGAATCTGAGCTTGTCTCCGGGTTTAACGTAGAATACGCAGGGGGCCCATTTGCACTATTTTTCCTTGCAGAGTACGCAAATATCCTAATAATAAATGCCATCTCTTCAATCATCTTCCTGGGCTCCACAGCCATAATCTTTCTCCCACTTACAACCATAACCTTAATAACCAAAGCTGCCCTACTTTCAATAGCATTTTTATGAGTTCGAGCCTCTTACCCACGATTTCGTTATGACCAACTCATACACCTAGTTTGAAAGAACTTTCTCCCCTTAACCCTCGCCCTCACCATCTGACATATCGCCCTCCCAATCTCCCTTATGTATACCCCACCAGTCACCCAGAACCATGACTGATAAGTACAGGTTGCACCTCTCCGTTGCTGACCTGCTGTTTGTGTTCACGCTTCCGTTCTGGTCTGTGGATGCCGCCATCGGTTGGTACTTTAAAGAATTCTTGTGCAAAGCCGTCCACGTCATTTACACGGTCAACCTCTACAGCAGCGTCTTAATCTTGGCCTTTATCAGCTTGGATCGGTACTTGGCGATTGTCCACGCCACCAACAGCCAAGGATCTAGGAAACTCTTGGCGGAGAAGATTGTGTACGCCGGAGTGTGGCTTCCAGCTGTTTTGTTGACTGTGCCCGACCTTGTGTTTGCCAGCGTGTCGGACATAGAAGGCAACTATGTGTGTGATCGAGCTGTTGCCCACCCCACCACGGTCCCCCAGCCGGAGGTCCAGCCTGTCCAGCCTCTTTCCGTCTACCGATCAGCTGGAGCTGGTCACAGAGTTCCTGGGAGGGGACATGGTGAATCAAAGCTTCATCTGTGACCAGGATGACGAGACGTTTGTGAAGTCCATCATCATTCAGGACTGTATGTGGAGCGGCTTTTCTGCGGCAGCCAAGCTGGAGAAAGTGGTGTCGGAGAAGCTGGCGTCTTACCAGGCTTCTAGGAGGGAGAATTCCGTATCCCCCCAAAACCAGCCGCAAAGCCCGCAGAAGCCTCCTACCTGCCAGGATAACATCAGCCCCATAGGAACCAGTAGGACCAGCAGCGGTTACCTACAGGAACCCACTCCTGAGTGCATAGACCCTTCAGTCTGCAGAGTCACCAGTGTTTCCCGGGAACGGGCACATGCAACCACTCTCTGAAAACATCAGGAAGTACGTCATGAGCCACTTCCGCTGGAATAAGTTTGGCAGAAGRAACAGCACCAGTAGCGATAGCAACAATGCAGGTTACAAACGGGAAGATATAGCCAACTACCCCATATTCAACCTGTTCCCAAGTAGTGACAACCAGAACACACAAGATGGAAATTTGGAAGAAGAACCTATGGACAGACAAGACAATAARAGGTCATATTCTATGGAACACTTCCGATGGGGCAAACCCGTCGGYAAGAAAAGGAGACCCATTAAGGTTTTCCCTAGTGATGCCGAGGAAGAGTCATCCGAAATCTACCCAACRGAGTACAGAAGGGAGTTGTCTGTAGAGATTGACTACCCCGATAGCAACTCTGAAGAAGACCTCGATGACAGCGAGTTGATGGAAAGCCCAGTGAAAAAAGGTCGGAAGTATAAAATGCATCATTTTCGATGGGAAGGTCCACCCAAAGACAAACGATACGGAGGATTCATGACCCCTGAGCGCAGTCAGACCCCTCTAATGACTCTTTTCAAAAATGCCATTATTAAAAAGGGCAAAGCCACCATTGAAGAACGAAAGAAATGGCTGGCAACACTTGACAAACACCTTAGGAAGAAGATGAATTTGAAGCCTATTATGAGAATGAATGGAAACTTTGCTCGAAAGCTCATGTCCATGGAAACAGTCGAGGCCATTTGCGAGCTAATACATTCCGAGGAGAGGCAAGTGGCCCTCAAAGAACTTATGGACTTGTATCTCAAGATGAAACCAGTGTGGCGATCTTCATGCCCAGCCAAAGAGTGCCCGGAGTTGCTCTGCCAGTACAGTTACCACTCTCAGAGATTTGCTGAGCTCTTGTCTACCAAGTTCAAGTATAGATATGAGGGCAAGATCACCAATTACTTCCACAAAACTTTAGCCCATGTCCCAGAGATCATTGAACGTGACGGTTCTATCGGAGCTTGGGCAAGTGAAGGCAACGAGTCTGGTAATAAACTGTTCAACAGTGAGAATATGGAACGAGACTGTGTCCAACTTGACCCTTATGGCTCTTGGTTCGTCTGCTCCTGAAATTCTCCTTTCTGTGATAGAAGTATGTGGCCATAACTTTCAAGCTGGGGACCTCGGTCCCAGCACAATTGTCGGCAGTGCTGCATTCAATATGTTCATCATTATTGCTCTTTGCGTCTATGTGGTACCTGACGGAGAAACAAGGAGGATTAAACATCTTAGAGTTTTCTTCGTCACTGCAGCTTGGAGCATATTTGCCTATACTTGGCTGTATATGATCTTGTCCGTTTTCTCACCTGGTATCGTTGAAGTCTGGGAAAGTTTACTTACTTTTTTCTTCTTTCCTATTTGTGTTTTGTTTGCTTGGGTCGCAGACAGGAGGCTGTTGTTTTACAAATATGTCTACAAAAGGTACCGGGCTGGAAAGCAGAGGGGAATGATCATTGAAACTGAAGGAGATAGACCATCCTCCAAAGCTGATATCGAGATGGATGGTAAGGCTCTCAACTCCCACACAGAAAACTTCCTTGATGGGAAATCATAATTAAAAAACCCAATGGTGAGACCACCACAACGACTATTCGAGTGTGGAATGAAACAGTTTCCAATTTAACGCTCATGGCACTTGGGTCATCTGCCCCTGAAATTCTTTTGTCATTGATTGAGGTATGTGGTCATAATTTTATTGCTGGAGATCTTGGTCCATCCACTATTGTTGGGAGTGCAGCATTTAACATGTTTATCATTATTGCTATTTGTGTCTATGTCATACCTGATGGTGAAGTTCGAAAGATCAAGCATCTTCGAGTATTTTTTGTGACTGCAGCATGGAGCATCTTTGCATACATATGGTTATATATGATCCTTGCTGTGTTCTCTCCTGGAGTGGTGCAAGTGTGGGAAGGTTTGCTCACGTTGTTCTTTTTTCCTGTGTGTGTTGTCCTCGCCTGGGTGGCAGACCGACGTCTTCTCTTCTACAAATATATGCACAAAAAGTATC
QCAZ25744_C_sp   ------------------------------ATTACTTAATATACACATGCAAGTCTCCGCACCCCTGTGAAAACGCCCTTACAATCCCCATTAGGGATAAGGAGCTGGTATCAGGCACAACCAAACTGCCCAAAACACCTAGCTACGCCACACCCACAAGGGAACTCAGCAGTGATTAACATTGAACATAAGCGACAGCTTGACTCAGTTAAAGTAAAA-AGAGCCGGCAAATCTGGTGCCAGCCGCCGCGGTTACACCACGTGGCTCAAATTGATTTCCATCGGCGTAAAGCGTGATTAAAGTCCCAACCC--CATTGGAGTCAAACTAAAACTAAGCTGTGACACGCTTGTACTTAAGAAGCCCAGAGACGAAAGTTACTCCAATACAACCTACTTGAACCCACGACAGCTGAGCCACAAACTGGGATTAGATACCCCACTATGCCCAGCCGTAAACTTTAAATTACACCCA-TATCGCCCGGGAACTACGAGCAAAGCTTAAAACCCAAAGGACTTGACGGTACCCCACATCCACCTAGAGGAGCCTGTCCTATAATCGATACCCCCCGCTAAACCTCACCACTTCTCGCCCACTCAGCCTGTATACCTCCGTCGTCAGCTTACCACGTGAGCGCAACTCAGTGAGCTCAATGCCC-ATACGCCAACACGTCAGGTCAAGGTGCAGCAAATGAAGTGGGAAGAGATGGGCTACACTCTCTAATATAGAAAACACGGAAGACTACTTATGAAACCTAGTCTAAAGGCGGATTTAGAAGTAAAAAGAAAAAA-GAATGTTC-TTTTTAACTTGGCACT-GGGGTGTGTACACACCGCCCGTCACCCTCTTCAAAG--CCCCTCAGAAAGTAA-ATAACTAACTAACGCAACACAGAAGAGGCAAGTCGTAACATGGTAAGTATA----------------------------------------------------------------------------------------------------------------------------------------------------------------------------------------------------------------------------------------------------------------------------------------------------------------------------------------------------------------------------------------------------------------------------------------------------------------------------------------------------------------------------------------------------------------------------------------------------------------------------------------------------------------------------------------------------------------------------------------------------------------------------------------------------------------------------------------------------------------------------------------------------------------------------------------------------------------------------------------------------------------------------------------------------------------------------------------------------------------------------------------------------------------------------------------------------------------------------------------------------------------------------------------------------------------------------------------------------------------------------------------------------------------------------------------------------------------------------------------------------------------------------------------------------------------------------------------------------------------------------------------------------------------------------------------------------------------------------------------------------------------------------------------------------------------------------------------------------------------------------------------------------AACCTCCTACTGATTATTCCCACCTTGTGCTACATTATCCCCATCCTCCTGGCAGTTGCCTTCCTCACCCTAATTGAACGCAAAGTCTTAGGCTACATACAACATCGAAAAGGACCAAATATTGTAGGCCCAATAGGACTCCTCCAGCCAATTGCAGACGGAGTAAAACTATTTATTAAAGAACCCATCCGCCCAGCCACCTCCTCACAAGCCTTATTCCTATTAGCCCCAACGCTAGCCTTCGCCCTAGCAATAATCATCTGAACCCCCCTACCCATGCCCATCTCCCTCTCAGATATAAACCTAGGAATCTTATTTGTCCTAGCCCTTTCAAGCCTAACAGTTTACTCCGTCCTCGGGTCAGGATGAGCATCCAACTCAAAATACGCCCTAATCGGAGCGCTACGAGCAGTTGCACAAACAATCTCTTATGAGGTCACCCTTGCCCTAATTCTTCTCTGCTCTATTCTTCTCTCCGGCAACTTCACCTTACAAAACTTCAACGTCACCCAAGAGTCAATCTGACTCCTTATCCCTATCTGACCTATAGCCATAATGTGATATATTTCAACCCTAGCAGAAACCAACCGAGCGCCCTTTGACCTTACCGAAGGTGAATCTGAGCTTGTCTCCGGTTTTAATGTAGAATATGCAGGAGGCCCATTTGCACTATTCTTCCTCGCAGAATACGCAAACATCCTAATAATAAACACCATCTCTTCAATCATTTTTCTAGGCTCTGCAGCCATAATATTTCTTCCATTTACAACCGTATCTTTAATAACCAAAGCAGCCCTACTTTCAATAGCATTCTTATGGGTCCGAGCCTCTTACCCCCGATTTCGCTACGACCAGCTCATGCACCTGGTCTGAAAAAACTTTCTTCCCTTAACCCTCGCCCTTACTATTTGACACATTGCCCTCCCAATTTCCCTCATGTATACCCCACCAGTCACA-------------------------------------------------------------------------------------------------------------------------------------------------------------------------------------------------------------------------------------------------------------------------------------------------------------------------------------------------------------------------------------------------------------------------------------------------------------------------------------------------------------------------------------------------------------------------------------------------------------------------------------------------------------------------------------------------------------------------------------------------------------------------------------------------------------------------------------------------------------------------------------------------------------------------------------------------------------------------------------------------------------------------------------------------------------------------------------------------------------------------------------------------------------------------------------------------------------------------------------------------------------------------------------------------------------------------------------------------------------------------------------------------------------------------------------------------------------------------------------------------------------------------------------------------------------------------------------------------------------------------------------------------------------------------------------------------------------------------------------------------------------------------------------------------------------------------------------------------------------------------------------------------------------------------------------------------------------------------------------------------------------------------------------------------------------------------------------------------------------------------------------------------------------------------------------------------------------------------------------------------------------------------------------------------------------------------------------------------------------------------------------------------------------------------------------------------------------------------------------------------------------------------------------------------------------------------------------------------------------------------------------------------------------------------------------------------------------------------------------------------------------------------------------------------------------------------------------------------------------------------------------------------------------------------------------
QCAZ37230_C_huilense_JX126959   ----------------------------------------------------------------------------------------------------------------------------------------------------------------------------------------------------------------------------------------------------------------------------------------------------------------------------------------------------------------------------------------------------------------------------------------------------------------------------------------------------------------------------------------------------------------------------------------------------------------------------------------------------------------------------------------------------------------------------------------------------------------------------------------------------------------------------------------------------------------------------------------------------------------------------------------------------------------------------------------------------------------------------------------------------------------------------------------------------------------------------------------------------------------------------------------------------------------------------------------------------------------------------------------------------------AGCCTGCCCAGTGACTCTGTTCAACGGCCGCGGTATCCTAACCGTGCGAAGGTAGCGTAATCACTTGTTCTTTAAATGAGGACTAGTATGAATGGCACCACGAAGGTTACACTGTCTCTTCTTTCCAATCAGTGAAACTAATCTCCCCGTGAAGAAGCGAGGATGAAAATATAAGACGAGAAGACCCTATGGAGCTTTAAACCAC-GCAACACCTGCTTTGACT-AAGC?CAAATTTCAGAAAACCCC-TCCTTACCCTAGCAGGATGA-TTGCCAGTTTTAGGTTGGGGTGACCGCGGAGCAAAAAGCAACCTCCACATTGAAAGGGCGCCTGCCCCTTAGCCAAGAACCACACCTCCACGCACCAATAAAATGACATTAATTGACCCAATATATTGATCAACGAACCAAGTTACCCTAGGGATAACAGCGCAATCCACTTCAAGAGCCCCTATCGACAAGTGGGTTTACGACCTCGATGTTGGATCAGGGTATCCCGGTGGTGCAGCCGCTACCAAAGGTTCGTTTG----------------------------------------------------------------------------------------------------------------------------------------------------------------------------------------------------------------------------------------------------------------------------------------------------------------------------------------------------------------------------------------------------------------------------------------------------------------------------------------------------------------------------------------------------------------------------------------------------------------------------------------------------------------------------------------------------------------------------------------------------------------------------------------------------------------------------------------------------------------------------------------------------------------------------------------------------------------------------------------------------------------------------------------------------------------------------------------------------------------------------------------------------------------------------------------------------------------------------------------------------------------------------------------------------------------------------------------------------------------------------------------------------------------------------------------------------------------------------------------------------------------------------------------------------------------------------------------------------------------------------------------------------------------------------------------------------------------------------------------------------------------------------------------------------------------------------------------------------------------------------------------------------------------------------------------------------------------------------------------------------------------------------------------------------------------------------------------------------------------------------------------------------------------------------------------------------------------------------------------------------------------------------------------------------------------------------------------------------------------------------------------------------------------------------------------------------------------------------------------------------------------------------------------------------------------------------------------------------------------------------------------------------------------------------------------------------------------------------------------------------------------------------------------------------------------------------------------------------------------------------------------------------------------------------------------------------------------------------------------------------------------------------------------------------------------------------------------------------------------------------------------------------------------------------------------------------------------------------------------------------------------------------------------------------------------------------------------------------------------------------------------------------------------------------------------------------------------------------------------------------------------------------------------------------------------------------------------------------------------------------------------------------------------------------------------------------------------------------------------------------------------------------------------------------------------------------------------------------------------------------------------------------------------------------------------------------------------------------------------------------------------------------------------------------------------------------------------------------------------------------------------------------------------------------------------------------------------------------------------------------------------------------------------------------------------------------------------------------------------------------------------------------------------------------------------------------------------------------------------------------------------------------------------------------------------------------------------------------------------------------------------------------------------------------------------------------------------------------------------------------------------------------------------------------------------------------------------------------------------------------------------------------------------------------------------
QCAZ40189_Centrolene_peristictum   ------------------------------ATTACTTAATATACACATGCAAGTCTCCGCACCCCTGTGAAAACGCCCTTATAATCCCCAATAGGGATAAGGAGCTGGTATCAGGCACAATCAAACCGCCCAAGACACCTAGCTACGCCACACCCACAAGGGAATTCAGCAGTGATTAACATTGAGCATAAGCGACAGCTTGACTCAGTTAAAGTAAAA-AGAGCCGGCAAATCTGGTGCCAGCCGCCGCGGTTACACCACGTGGCTCAAATTGACCTCTATCGGCGTAAAGCGTGATTAAAGTTCTATTAT--TACTGGAATTAAACTAAAATTAAGCTGTGACACGCTTGTATTTAAGAAGTACAAAGACGAAAGTTATTCCAACTCAACCAACTTGAACCCACGACAGCTGAGTTACAAACTGGGATTAGATACCCCACTATGCTCAGTCGTAAACTTTAAATTACACCCA-CATCGCCAGGGAACTACGAGCAAAGCTTAAAACCCAAAGGACTTGACGGTACCCCACATCCACCTAGAGGAGCCTGTCCTATAATCGATACCCCCCGCTAAACCTCACCACTTCTCGCCCATTCAGCCTGTATACCTCCGTCGTCAGCTTACCACGTGAGCGCAACTCAGTGAGCCTAATGCCC-ATACGCCAACACGTCAGGTCAAGGTGCAGCAAACGAAGTGGGAAGAGATGGGCTACACTCTCTAATATAGAAAATACGGAAGACTACCTATGAAACCTAGTCTAAAGGCGGATTTAGAAGTAAAAAGAAAAAA-GAATGTCC-TTTTTAACTCGGCACT-GGGGTGTGTACACACCGCCCGTCACCCTCTTCAAAG--CCCC-CAAAAAGTAA-ATAACCAAAAAATGCAATACAGAAGAGGCAAGTCGTAACATGGTAAGTATA----------------------------------------------------------------------------------------------------------------------------------------------------------------------------------------------------------------------------------------------------------------------------------------------------------------------------------------------------------------------------------------------------------------------------------------------------------------------------------------------------------------------------------------------------------------------------------------------------------------------------------------------------------------------------------------------------------------------------------------------------------------------------------------------------------------------------------------------------------------------------------------------------------------------------------------------------------------------------------------------------------------------------------------------------------------------------------------------------------------------------------------------------------------------------------------------------------------------------------------------------------------------------------------------------------------------------------------------------------------------------------------------------------------------------------------------------------------------------------------------------------------------------------------------------------------------------------------------------------------------------------------------------------------------------------------------------------------------------------------------------------------------------------------------------------------------------------------------------------------------------------------------------AATCTCTTATTTATTATCCCCACCCTCTGCTACATCGTTCCAATTCTTCTGGCAGTTGCTTTCCTCACCCTAATCGAACGTAAAGTCTTAGGATATATGCAACACCGAAAAGGACCTAATATCGTAGGCCCTATAGGCCTCCTTCAGCCAATTGCAGATGGGGTAAAACTATTTATTAAAGAGCCCATCCGCCCAGCTACCTCCTCACAAACTTTATTTTTGTTAACCCCAACCTTAGCTTTTGCCCTGGCAATAATTATTTGAACCCCTCTGCCAATACCGATCTCCCTATCAGACATAAACTTAGGAATTTTGTTTATTTTAGCCCTCTCAAGTTTAACCGTCTACTCCATTCTCGGGTCAGGCTGGGCATCCAACTCAAAATACGCCTTAATTGGGGCCTTACGGGCAGTTGCACAAACAATTTCATATGAAGTCACCCTCGCCCTAATTCTTCTCTGCGCTATTCTTCTCTCAGGCAACTTTACATTGCAAAACTTCAACACTACACAAGAATCAATCTGACTCTTTATCCCCATCTGACCAATAGCCATAATATGATATATTTCAACTTTAGCTGAAACCAACCGGGCACCATTTGACCTTACTGAAGGCGAATCTGAACTTGTCTCCGGGTTTAATGTGGAGTATGCAGGTGGACCATTTGCATTATTCTTTCTTGCAGAATACGCAAATATCTTAATAATAAATACCATCTCTGCAATTATCTTCTTAGGTTCAGCAGCAATAATTTTTCTCCCTCTTACAACAGTGTCCCTAATAACCAAAGCTGCCTTACTTTCAATAGCATTTTTATGAGTTCGAGCTTCTTACCCACGATTTCGCTATGACCAACTAATACACCTGGTCTGAAAAAACTTCCTCCCCCTAACCCTAGCCCTTACCATTTGACATATTGCCCTCCCAATTTCATTTATGTATACCCCACCAATTACA-------------------------------------------------------------------------------------------------------------------------------------------------------------------------------------------------------------------------------------------------------------------------------------------------------------------------------------------------------------------------------------------------------------------------------------------------------------------------------------------------------------------------------------------------------------------------------------------------------------------------------------------------------------------------------------------------------------------------------------------------------------------------------------------------------------------------------------------------------------------------------------------------------------------------------------------------------------------------------------------------------------------------------------------------------------------------------------------------------------------------------------------------------------------------------------------------------------------------------------------------------------------------------------------------------------------------------------------------------------------------------------------------------------------------------------------------------------------------------------------------------------------------------------------------------------------------------------------------------------------------------------------------------------------------------------------------------------------------------------------------------------------------------------------------------------------------------------------------------------------------------------------------------------------------------------------------------------------------------------------------------------------------------------------------------------------------------------------------------------------------------------------------------------------------------------------------------------------------------------------------------------------------------------------------------------------------------------------------------------------------------------------------------------------------------------------------------------------------------------------------------------------------------------------------------------------------------------------------------------------------------------------------------------------------------------------------------------------------------------------------------------------------------------------------------------------------------------------------------------------------------------------------------------------------------------
QCAZ40191_C_lynchi_JX126957   ----------------------------------------------------------------------------------------------------------------------------------------------------------------------------------------------------------------------------------------------------------------------------------------------------------------------------------------------------------------------------------------------------------------------------------------------------------------------------------------------------------------------------------------------------------------------------------------------------------------------------------------------------------------------------------------------------------------------------------------------------------------------------------------------------------------------------------------------------------------------------------------------------------------------------------------------------------------------------------------------------------------------------------------------------------------------------------------------------------------------------------------------------------------------------------------------------------------------------------------------------------------------------------------------------------AGCCTGCCCAGTGACTCTGTTCAACGGCCGCGGTATCCTAACCGTGCGAAGGTAGCGTAATCACTTGTTCTTTAAATGAGGACTAGTATGAATGGCACCACGAAGGTTATACTGTCTCTTCTTTCCAATCAGTGAAACTAATCTCCCCGTGAAGAAGCGGGGATGAAAATATAAGACGAGAAGACCCTATGGAGCTTTAAACCAC-GCAACACCTGCTTTGACT-TAAC?TAAATTTCAGAAAACCCC-TCTCCACCCTAGCAGAATGA-TTGCCAGTTTTAGGTTGGGGTGACCGCGGAGCAAAAACCAACCTCCACATTGAAAGGGCACCTGCCCCTTAGCCAAGAGCCACACCTCCACGCACCAATAAAATGACATTAATTGACCCAATATATTGATCAACGAACCAAGTTACCCTAGGGATAACAGCGCAATCCACTTCAAGAGCCCCTATCGACAAGTGGGTTTACGACCTCGATGTTGGATCA?GGTATCCCGGTGGTGCAGCCGCTACCAAAGGTTCGTTTG------------------------------------------------------------------------------------------------------------------------------------------------------------------------------------------------------------------------------------------------------------------------------------------------------------------------------------------------------------------------------------------------------------------------------------------------------------------------------------------------------------------------------------------------------------------------------------------------------------------------------------------------------------------------------------------------------------------------------------------------------------------------------------------------------------------------------------------------------------------------------------------------------------------------------------------------------------------------------------------------------AACCCCATACTTATCATCCCCACCCTGTGCTACATTATCCCCATCCTCCTGGCAGTTGCCTTCCTCACCCTAATTGAACGCAAAGTCTTAGGCTACATGCAACATCGAAAAGGACCAAATATTGTAGGCCCAATAGGACTCCTCCAGCCAATTGCAGACGGAGTAAAACTATTCATTAAAGAACCCATCCGCCCAGCCACCTCCTCACAAACCTTATTCCTATTAGCCCCAACACTCGCCTTCACCCTAGCAATAATTATCTGAACCCCCCTACCCATGCCCATCTCCCTATCAGACATAAACCTAGGAATCTTATTTATCTTAGCCCTTTCAAGCCTAACAGTTTACTCAATCCTCGGATCGGGCTGAGCATCCAACTCAAAATATGCCCTGATCGGAGCGCTACGAGCAGTTGCACAAACAATCTCTTATGAAGTCACCCTTGCCCTAATTCTTCTCTGCTCTATTCTTCTCTCCGGCAACTTCACCTTACAAAACTTCAACATCACCCAAGAACCAATCTGACTCCTTATTCCCATTTGGCCCATAGCCATAATATGATATATCTCAACCCTAGCAGAAACCAACCGAGCACCCTTTGACCTTACCGAAGGCGAATCTGAGCTTGTTTCCGGCTTTAATGTAGAATACGCAGGAGGCCCATTTGCACTATTTTTCCTTGCAGAATACGCAAACATCCTAATAATAAACACCATCTCCTCAATCATTTTTCTAGGTTCCGCAGCCATAATATTTCTTCCATTCACAACCATGTCTTTAATAACCAAAGCAGCCCTACTTTCAATGGCATTCTTATGGGTCCGAGCCTCTTACCCCCGATTTCGCTACGACCAACTCATACACCTAGTCTGAAAAAATTTTCTCCCTTTAACCCTCGCCCTTACTATTTGACACATTGCCCTCCCAATTTCCCTCATGTATACCCCACCAGTTACA-------------------------------------------------------------------------------------------------------------------------------------------------------------------------------------------------------------------------------------------------------------------------------------------------------------------------------------------------------------------------------------------------------------------------------------------------------------------------------------------------------------------------------------------------------------------------------------------------------------------------------------------------------------------------------------------------------------------------------------------------------------------------------------------------------------------------------------------------------------------------------------------------------------------------------------------------------------------------------------------------------------------------------------------------------------------------------------------------------------------------------------------------------------------------------------------------------------------------------------------------------------------------------------------------------------------------------------------------------------------------------------------------------------------------------------------------------------------------------------------------------------------------------------------------------------------------------------------------------------------------------------------------------------------------------------------------------------------------------------------------------------------------------------------------------------------------------------------------------------------------------------------------------------------------------------------------------------------------------------------------------------------------------------------------------------------------------------------------------------------------------------------------------------------------------------------------------------------------------------------------------------------------------------------------------------------------------------------------------------------------------------------------------------------------------------------------------------------------------------------------------------------------------------------------------------------------------------------------------------------------------------------------------------------------------------------------------------------------------------------------------------------------------------------------------------------------------------------------------------------------------------------------------------------------------------
QCAZ40192_C_lynchi_KF639758   ----GTTTGGTCCTAGCC-TGTAATCAATTATTACTTAATATACACATGCAAGTCTCCGCACCCCTGTGAAAACGCCCTTACAATCCCCCTTAGGGATAAGGAGCTGGTATCAGGCACAACCAAACTGCCCAAAACACCTAGCTACGCCACACCCACAAGGGAACTCAGCAGTGATTAACATTGAACATAAGCGACAGCTTGACTCAGTTAAAGTAAAA-AGAGCCGGCAAATCTGGTGCCAGCCGCCGCGGTTACACCACGTGGCTCAAATTGATTCCCATCGGCGTAAAGCGTGATTAAAGCCCCAACCC--CATTGGAGTCAAACTAAAACTAAGCTGTGACACGCTTGTACTTAAGAAGCCCAAAGACGAAAGTTACTCCAACATAAACCACTTGAACCCACGACAGCTGAACTACAAACTGGGATTAGATACCCCACTATGCCCAGCCGTAAACTTTAAATTACACCCA-TATCGCCCGGGAACTACGAGCGAAGCTTAAAACCCAAAGGACTTGACGGTACCCCACATCCACCTAGAGGAGCCTGTCCTATAATCGATACCCCCCGCTAAACCTCACCACTTCTCGCCCGCTCAGCCTGTATACCTCCGTCGTCAGCTTACCACGTGAGCGCAACTCAGTGAGCTCAATGCCC-ATACGCCAACACGTCAGGTCAAGGTGCAGCAAATGAAGTGGGAAGAGATGGGCTACACTCTCTAATATAGAAAACACGGAAGACTACTTATGAAACCTAGTCTAAAGGCGGATTTAGAAGTAAAAAGAAAAAA-GAATGTTC-TTTTTAACTCGGCACT-GGGGTGTGTACACACCGCCCGTCACCCTCTTCAAAG--CCCA-CAGAAAGTAA-ATAACTAACTAACGCAACACAGAAGAGGCAAGTCGTAACATG-----------------------------------------------------------------------------------------------------------------------------------------------------------------------------------------------------------------------------------------------------------------------------------------------------------------------------------------------------------------------------------------------------------------------------------------------------------------------------------------------------------------------------------------------------------------------------------------------------------------------------------------------------------------------------------------------------------------------------------------------------------------------------------------------------------------------------------------------------------------------------------------------------------------------------------------------------------------------------------------------AGGACCGAAAAAGCATGGCCTCTATAAAATATAAGCCTTAGCTAATAACTTATGACTCAAACTTAATAAAATCATAGCCTAA--CACTACCCTCTAGATAAGAGTAGTTAACGTAGCAAAACCAGGTATTGCAAAAGACCTAAACCCTTTCTACAGAGATTCAAATCCTCTCGTTAAC----------------------------------------------------------------------------------------------------------------------------------------------------------------------------------------------------------------------------------------------------------------------------------------------------------------------------------------------------------------------------------------------------------------------------------------------------------------------------------------------------------------------------------------------------------------------------------------------------------------------------------------------------------------------------------------------------------------------------AACCCCATACTTATCATCCCCACCCTGTGCTACATTATCCCCATCCTCCTGGCAGTTGCCTTCCTCACCCTAATTGAACGCAAAGTCTTAGGCTACATGCAACATCGAAAAGGACCAAATATTGTAGGCCCAATAGGACTCCTCCAACCAATTGCAGACGGAGTAAAACTATTTATTAAAGAACCCATCCGCCCAGCCACCTCCTCACAAACCTTATTCCTATTAGCCCCAACACTCGCCTTC-------------------------------------------------------------------------------------------------------------------------------------------------------------------------------------------------------------------------------------------------------------------------------------------------------------------------------------------------------------------------------------------------------------------------------------------------------------------------------------------------------------------------------------------------------------------------------------------------------------------------------------------------------------------------------------------------------------------------------------------------------------------------------------------------------------------------------------------------------------------------------------------------------------------------------------------------------------------------------------------------------------------------------------------------------------------------------------------------------------------------------------------------------------------------------------------------------------------------------------------------------------------------------------------------------------------------------------------------------------------------------------------------------------------------------------------------------------------------------------------------------------------------------------------------------------------------------------------------------------------------------------------------------------------------------------------------------------------------------------------------------------------------------------------------------------------------------------------------------------------------------------------------------------------------------------------------------------------------------------------------------------------------------------------------------------------------------------------------------------------------------------------------------------------------------------------------------------------------------------------------------------------------------------------------------------------------------------------------------------------------------------------------------------------------------------------------------------------------------------------------------------------------------------------------------------------------------------------------------------------------------------------------------------------------------------------------------------------------------------------------------------------------------------------------------------------------------------------------------------------------------------------------------------------------------------------------------------------------------------------------------------------------------------------------------------------------------------------------------------------------------------------------------------------------------------------------------------------------------------------------------------------------------------------------------------------------------------------------------------------------------------------------------------------------------------------------------------------------------------------------------------------------------------------------------------------------------------------------------------------------------------------------------------------------------
QCAZ40196_C_ballux_HG764783   --AGGTCTGGTCCTAGCCTTGTAATCAGTTATTACTTAATATACACATGCAAGTCTCCGCACCCCTGTGAAAACGCCCTTACAATCCCCGCTAGGGATAAGGAGCTGGTATCAGGCACAACCAAACCGCCCAAGACACCTAGCTACGCCACACCCACAAGGGAACTCAGCAGTGATTAACATTGAACATAAGCGACAGCTTGATTCAGTTAAAGTAAAA-AGAGCCGGCAAATCTGGTGCCAGCCGCCGCGGTTACACCACGTGGCTCAAATTGACCTCCATCGGCGTAAAGCGTGATTAAAGTCCCAACCC--CACTGGAGTCAAACTAATACTAAGCTGTGACACGCTTGTACCTAAGAAGCCCAAAGACGAAGGTTACTCCAATACAACCCGCTTGAACCCACGACAGCTGAGTCACAAACTGGGATTAGATACCCCACTATGCTCAGCCGTAAACTTTAAATTACACCCA-TATCGCCAGGGAACTACGAGCAAAGCTTAAAACCCAAGGGACTTGACGGTACCCCACATCCACCTAGAGGAGCCTGTCCTACAATCGATACCCCCCGCTAAACCTCACCACTTCTCGCCTACTCAGCCTGTATACCTCCGTCGTCAGCTTACCACGTGAGCGCAACTCAGTGAGCTCAATGCCC-ATACGCCAACACGTCAGGTCAAGGTGCAGCAAATGAAGTGGGAAGAGATGGGCTACACTCTCTAATATAGAAAACACGGAAAACTACTTATGAAACCTAGTCTAAAGGCGGATTTAGAAGTAAAAAGAAAAAA-GAATGTTC-TTTTTAACTCGGCACT-GGGGTGTGTACACACCGCCCGTCACCCTCTTCAAAG--CCCATCAGAAAGTAA-ATAACTAACTAACGCAACATAGAAGAGGCAAGTCGTAACATGGTAAGTATA------------------------------------------------------------------------------------------------------------------------------------------------------------------------------------------------------------------------------------------------------------------------------------------------------------------------------------------------------------------------------------------------------------------------------------------------------------------------------------------------------------------------------------------------------------------------------------------------------------------------------------------------------------------------------------------------------------------------------------------------------------------------------------------------------------------------------------------------------------------------------------------------CAACGATTAAAACCCTACGTGATCTGAGTTCAGACCGGAGTAATCCAGGTCAGTTTCTATCTATAAAGAGCTTTTTCTAGTACGAAAGGACCGAAAAAGCATGGCCTCTATAAAATATAAGCCTTAGCTAATAACTTATGACTCAAACTCAATAAAATCATAGCCTAA--CACCACCCTCAAGACAAGAGTAGTTAACGTAGCAAAACCTGGAATTGCAAAAGACCTAAACCCTTTCTATAGAGGTTCAAATCCTCTCGTTAAC--------------------------------------------------------------------------------------------------------------------------------------------------------------------------------------------------------------------------------------------------------------------------------------------------------------------------------------------------------------------------------------------------------------------------------------------------------------------------------------------------------------------------------------------------------------------------------------------------------------------------------------------------------------------------------------------------------------------------------------------------------------------------------------------------------------------------------------------------------------------------------------------------------------------------------------------------------------------------------------------------------------------------------------------------------------------------------------------------------------------------------------------------------------------------------------------------------------------------------------------------------------------------------------------------------------------------------------------------------------------------------------------------------------------------------------------------------------------------------------------------------------------------------------------------------------------------------------------------------------------------------------------------------------------------------------------------------------------------------------------------------------------------------------------------------------------------------------------------------------------------------------------------------------------------------------------------------------------------------------------------------------------------------------------------------------------------------------------------------------------------------------------------------------------------------------------------------------------------------------------------------------------------------------------------------------------------------------------------------------------------------------------------------------------------------------------------------------------------------------------------------------------------------------------------------------------------------------------------------------------------------------------------------------------------------------------------------------------------------------------------------------------------------------------------------------------------------------------------------------------------------------------------------------------------------------------------------------------------------------------------------------------------------------------------------------------------------------------------------------------------------------------------------------------------------------------------------------------------------------------------------------------------------------------------------------------------------------------------------------------------------------------------------------------------------------------------------------------------------------------------------------------------------------------------------------------------------------------------------------------------------------------------------------------------------------------------------------------------------------------------------------------------------------------------------------------------------------------------------------------------------------------------------------------------------------------------------------------------------------------------------------------------------------------------------------------------------------------------------------------------------------------------------------------------------------------------------------------------------------------------------------------------------------------------------------------------------------------------------------------------------------------------------------------------------------------------------------------------------------------------------------------------------------------------------------------------------------------------------------------------------------------------------------
QCAZ40200_C_heloderma_JX126956   ---------------------------------------TATACACATGCAAGTCTCCGCACCCCTGTGAAAACGCCCTTACAATCCCCGCTAGGGATAAGGAGCTGGTATCAGGCACAACCAAACTGCCCAAGACACCTAGCTACGCCACACCCACAAGGGAACTCAGCAGTGATTAACATTGAACATAAGCGACAGCTTGACTCAGTTAAAGTAAAA-AGAGCCGGCAAATCTGGTGCCAGCCGCCGCGGTTACACCACGTGGCTCAAATTGATCTCCATCGGCGTAAAGCGTGATTAAAGTTCCAACCC--CATTGGAGTCAAACTAAAACTAAGCTGTGACACGCTTGTACTTAAGAAGCCCAAAGACGAAAGTTACTCCAATATAACCCACTTGAACCCACGACAGCTGAGCCACAAACTGGGATTAGATACCCCACTATGCTCAGCCGTAAACTTTAAATTACACCCG-TATCGCCAGGGAACTACGAGCAAAGCTTAAAACCCAAAGGACTTGACGGTACCCCACATCCACCTAGAGGAGCCTGTCCTATAATCGATACCCCCCGCTAAACCTCACCACTTCTCGCCCATTCAGCCTGTATACCTCCGTCGTCAGCTTACCACGTGAGCGCAACTCAGTGAGCTCAATGCCC-ATACGCCAACACGTCAGGTCAAGGTGCAGCAAATGAAGTGGGAAGAGATGGGCTACACTCTCTAATATAGAAAACACGGAAGACTACTTATGAAACCTAGTCTAAAGGCGGATTTAGAAGTAAAAAGAAAAAA-GAATGTTC-TTTTTAACTCGGCACC-GGGGTGTGTACACACCGCCCGTCACCCTCTTCAAAG--CCCC-CAGAAAGTAA-ATAACTAACTAACGCAATGCAGAAGAGGCAAGTCGTAACATGGTAAGTATAC--------------------------------------------------------------------------------------------------------------------------------------------------------------------------------------------------------------------------------------------------------------------------------------------------------------------------------------------AGCCTGCCCAGTGACTCTGTTCAACGGCCGCGGTATCCTAACCGTGCGAAGGTAGCGTAATCACTTGTTCTTTAAATGAGGACTAGTATGAATGGCACCACGAAGGTTATACTGTCTCTTCTTTCCAATCAGTGAAACTAATCTCCCCGTGAAGAAGCGAGGATGAAAATATAAGACGAGAAGACCCTATGGAGCTTTAAACCAC-ACAACACCTGCTTTGACT-TAAC?CAAATTTCAGAAAACCCC-CCTTCACCCCAGCAGGATGA-TTGCCAGTTTTAGGTTGGGGTGACCGCGGAGCAAAAAACAACCTCCACATTGAAAGGGCACCTA?CCCTTAGCCAAGAGCCACACCTCCACGCACCAATAAAATGACATTAATTGACCCAATATATTGATCAACGAACCAAGTTACCCTAGGGATAACAGCGCAATCCACTTCAAGAGCCCCTATCGACAAGTGGGTTTACGACCTCGATGTTGGATCAGGGTATCCCGGTGGTGCAGCCGCTACCAAAGGTTCGTTTG------------------------------------------------------------------------------------------------------------------------------------------------------------------------------------------------------------------------------------------------------------------------------------------------------------------------------------------------------------------------------------------------------------------------------------------------------------------------------------------------------------------------------------------------------------------------------------------------------------------------------------------------------------------------------------------------------------------------------------------------------------------------------------------------------------------------------------------------------------------------------------------------------------------------------------------------------------------------------------------------------AACCCCATACTTATCATTCCCCCCCTATGCTACATTATCCCCATCCTTTTGGCAGTTGCCTTCCTCACCCTAATTGAGCGCAAAGTTTTAGGTTACATACAACATCGAAAAGGGCCAAATATTGTAGGCCCAATAGGACTCCTCCAACCAATTGCAGACGGAGTAAAACTATTTATTAAGGAACCCATCCGCCCAGCTACCTCCTCACAAACCTTGTTCCTATTAACCCCAACGCTAGCCTTCGCCCTAGCGATAATTATCTGAACCCCCCTCCCCATGCCCATCTCCCTGTCAGACATAAACCTAGGAATCTTATTTGTTCTAGCCCTCTCAAGCCTAACAGTTTACTCAATCCTTGGGTCAGGGTGAGCATCCAACTCAAAATACGCCCTAATCGGAGCGCTACGAGCAGTTGCACAAACAATCTCTTATGAGGTCACCCTTGCCCTGATTCTTCTCTGCTCCATCCTTCTCTCCGGCAATTTCACCCTACAAAACTTCAGCATCACTCAAGAATCAATCTGACTCCTCATCCCCATCTGGCCCATGGCTATAATATGATATATTTCAACCCTAGCAGAAACCAACCGAGCGCCCTTTGATCTTACCGAAGGTGAATCTGAACTTGTCTCCGGTTTTAATGTAGAATACGCAGGGGGCCCATTTGCACTATTCTTCCTTGCAGAGTACGCTAACATCCTAATAATAAACACCATCTCTTCAATCATTTTTCTGGGCTCTGCGGCCATAATCTTTCTTCCGCTTACAACCATGTCTCTAATAACCAAAGCAGCCCTACTTTCAATAGCATTCTTATGGGTCCGAGCCTCTTACCCACGATTTCGCTACGACCAACTCATACACCTAGTCTGAAAAAACTTTCTTCCCTTAACCCTCGCCCTTACCATTTGACACATTGCCCTCCCAATTTCCCTCATGTATACCCCACCAGTCACA-------------------------------------------------------------------------------------------------------------------------------------------------------------------------------------------------------------------------------------------------------------------------------------------------------------------------------------------------------------------------------------------------------------------------------------------------------------------------------------------------------------------------------------------------------------------------------------------------------------------------------------------------------------------------------------------------------------------------------------------------------------------------------------------------------------------------------------------------------------------------------------------------------------------------------------------------------------------------------------------------------------------------------------------------------------------------------------------------------------------------------------------------------------------------------------------------------------------------------------------------------------------------------------------------------------------------------------------------------------------------------------------------------------------------------------------------------------------------------------------------------------------------------------------------------------------------------------------------------------------------------------------------------------------------------------------------------------------------------------------------------------------------------------------------------------------------------------------------------------------------------------------------------------------------------------------------------------------------------------------------------------------------------------------------------------------------------------------------------------------------------------------------------------------------------------------------------------------------------------------------------------------------------------------------------------------------------------------------------------------------------------------------------------------------------------------------------------------------------------------------------------------------------------------------------------------------------------------------------------------------------------------------------------------------------------------------------------------------------------------------------------------------------------------------------------------------------------------------------------------------------------------------------------------------------------
QCAZ43110_C_buckleyi_sensu_stricto   -----------------------------------------------------------------------------------------------------------------------------------------------------------------------------------------------------------------------------------------------------------------------------------------------------------------------------------------------------------------------------------------------------------------------------------------------------------------------------------------------------------------------------------------------------------------------------------------------------------------------------------------------------------------------------------------------------------------------------------------------------------------------------------------------------------------------------------------------------------------------------------------------------------------------------------------------------------------------------------------------------------------------------------------------------------------------------------------------------------------------------------------------------------------------------------------------------------------------------------------------------------------------------------------------------------------------------------------------------------------------------------------------------------------------------------------------------------------------------------------------------------------------------------------------------------------------------------------------------------------------------------------------------------------------------------------------------------------------------------------------------------------------------------------------------------------------------------------------------------------------------------------------------------------------------------------------------------------------------------------------------------------------------------------------------------------------------------------------------------------------------------------------------------------------------------------------------------------------------------------------------------------------------------------------------------------------------------------------------------------------------------------------------------------------------------------------------------------------------------------------------------------------------------------------------------------------------------------------------------------------------------------------------------------------------------------------------------------------------------------------------------------------------------------------------------------------------------------------------------------AACCTCATACTTATTATTCCCACCCTGTGCTACATTATCCCCATTCTCCTGGCAGTTGCTTTCCTCACCCTAATCGAACGCAAAGTTTTAGGCTACATACAACATCGAAAAGGACCAAATATTGTAGGCCCAATAGGACTCCTTCAACCGATTGCAGACGGAGTAAAACTATTTATTAAGGAACCCATCCGCCCAGCCACCTCCTCACAAACCTTATTCCTACTAACCCCAACGCTGGCCTTCGCTCTAGCAATAATCATCTGAACCCCACTGCCCATGCCCATCTCCCTGTCCGATATGAACCTAGGAATCTTATTTATCCTAGCCCTTTCAAGCCTAACAGTTTACTCTATCCTTGGGTCAGGGTGAGCATCCAACTCAAAATACGCCCTAATCGGAGCACTACGAGCAGTTGCACAAACAATCTCTTATGAGGTCACCCTTGCCCTAATTCTTCTCTGCTCCATCCTTCTCTCCGGCAATTTCACCTTACAAAATTTCAGCATCACCCAGGAATCAATCTGACTCCTTATCCCCATCTGACCTATAGCTATAATATGGTATATTTCAACCCTAGCAGAAACCAACCGAGCACCCTTTGACCTCACCGAAGGCGAATCTGAGCTTGTCTCCGGCTTTAATGTAGAATACGCAGGAGGCCCATTTGCACTATTCTTCCTTGCAGAATACGCAAACATCCTAATAATAAACACCATCTCCTCAATTATTTTTCTAGGCTCTACGGCCATAATATTTCTCCCACTTACAACCGTGTCTTTAATAACCAAAGCAGCCCTACTCTCAATAGCATTCTTATGGGTCCGAGCCTCTTACCCACGATTTCGCTACGACCAGCTCATACACCTAGTCTGAAAAAACTTTCTTCCCTTAACCCTCGCCCTTACTATTTGACACATTGCCCTCCCAATCTCCCTCATGTATACCCCACCAATCACA-------------------------------------------------------------------------------------------------------------------------------------------------------------------------------------------------------------------------------------------------------------------------------------------------------------------------------------------------------------------------------------------------------------------------------------------------------------------------------------------------------------------------------------------------------------------------------------------------------------------------------------------------------------------------------------------------------------------------------------------------------------------------------------------------------------------------------------------------------------------------------------------------------------------------------------------------------------------------------------------------------------------------------------------------------------------------------------------------------------------------------------------------------------------------------------------------------------------------------------------------------------------------------------------------------------------------------------------------------------------------------------------------------------------------------------------------------------------------------------------------------------------------------------------------------------------------------------------------------------------------------------------------------------------------------------------------------------------------------------------------------------------------------------------------------------------------------------------------------------------------------------------------------------------------------------------------------------------------------------------------------------------------------------------------------------------------------------------------------------------------------------------------------------------------------------------------------------------------------------------------------------------------------------------------------------------------------------------------------------------------------------------------------------------------------------------------------------------------------------------------------------------------------------------------------------------------------------------------------------------------------------------------------------------------------------------------------------------------------------------------------------------------------------------------------------------------------------------------------------------------------------------------------------------------------------
QCAZ44896_C_condor_JX126955   ---------------------AGATCAGTTATTACTTAATATACACATGCAAGTCTCCGCACCCCTGTGAAAACGCCCTTACAATCCCCCCTAGGGATAAGGAGCCGGTATCAGGCACAACCAAGCTGCCCAAGACACCTAGCTACGCCACACCCACAAGGGAACTCAGCAGTGATTAACATTGAGCATAAGCGACAGCTTGACTCAGTTAAAGTAAAA-AGAGCCGGCAAATCTGGTGCCAGCCGCCGCGGTTACACCACGTGGCTCAAATTGACCCCTATCGGCGTAAAGCGTGATTAAAGTCCCACCAC--CATTAGAGTCAAACTAAAACTAAGCTGTGACACGCTTGTTCCTAAGAAGCCCAAAGACGAAAGTTACTCCAATATAATCAACTTGAACCCACGACAGCTGAGGCACAAACTGGGATTAGATACCCCACTATGCCCAGCCGTAAACTTTAAATTACACCCA-TATCGCCAGGGAACTACGAGCAAAGCTTAAAACCCAAAGGACTTGACGGTACCCCACATCCACCTAGAGGAGCCTGTCCTATAATCGATACCCCCCGCTAAACCTCACCTCTTCTCGCCC-CCCAGCCTGTATACCTCCGTCGTCAGCTTACCACGTGAGCGCAACTCAGTGAGCTCAATGCCC-ATACGCCAACACGTCAGGTCAAGGTGCAGCAAATGAAGTGGAAAGAGATGGGCTACACTCTCTAATATAGAAAACACGGAAGACTACTTATGAAACCTAGTCTAAAGGCGGATTTAGAAGTAAAAAGAAAAAA-GAATGTTC-TTTTTAACTCGGCACT-GGGGTGTGTACACACCGCCCGTCACCCTCTTCAAAG--CCCC-CAAAAAGTAA-ATAACCAACTAACGCAATACAGAAGAGGCAAGTCGTA-----------------------------------------------------------------------------------------------------------------------------------------------------------------------------------------------------------------------------------------------------------------------------------------------------------------------------------------------------------AGCCTGCCCAGTGACTCTGTTCAACGGCCGCGGTATCCTAACCGTGCGAAGGTAGCGTAATCACTTGTTCTTTAAATGAGGACTGGTATGAATGGCACCACGAAGGTCATACTGTCTCCTCTTTCCAATCAGTGAAACTAATCTCCCCGTGAAGAAGCGAGGATGAACATATAAGACGAGAAGACCCTATGGAGCTTTAAACTAC-ACAACACCTGCTTTGACC-TAAT?TAAATTTCAGAAAATCCC-CCTTCACCCCAGCAGGATGA-TTGCCAGTTTTAGGTTGGGGTGACCGCGGAGCAAAAAACAACCTCCACATTGAAAGGGCGCCTGCCCCTTAGCCAAGAGCTACGCCTCCACGCACCAATAAAATGACATTAATTGACCCAATATATTGATCAACGAACCAAGTTACCCTAGGGATAACAGCGCAATCCACTTCAAGAGCCCCTATCGACAAGTGGGTTTACGACCTCGATGTTGGATCAGGGTATCCCGGTGGTGCAGCCGCTACCAAAGGTTCGTTTG------------------------------------------------------------------------------------------------------------------------------------------------------------------------------------------------------------------------------------------------------------------------------------------------------------------------------------------------------------------------------------------------------------------------------------------------------------------------------------------------------------------------------------------------------------------------------------------------------------------------------------------------------------------------------------------------------------------------------------------------------------------------------------------------------------------------------------------------------------------------------------------------------------------------------------------------------------------------------------------------------AACCTCTTACTTGTCATCCCCACCCTGTGCTATATTATCCCCATCCTTCTGGCAGTTGCTTTTCTTACCCTAATTGAACGCAAAGTTCTAGGCTACATACAACATCGAAAAGGGCCCAATATTGTGGGCCCAATGGGACTCCTTCAACCAATTGCAGACGGAGTAAAATTATTTATTAAAGAGCCCATCCGCCCAGCCACCTCATCACAAACCCTATTTTTACTGACCCCAACCCTAGCCTTCGCCCTAGCAATAATTATCTGAACCCCCCTGCCCATGCCCATCTCTCTATCAGACATAAATTTAGGTATCTTATTCATCCTCGCCCTTTCAAGCCTAACAGTCTACTCCATCCTTGGGTCAGGATGAGCATCCAACTCAAAATACGCCTTAATCGGAGCCCTACGAGCAGTTGCACAAACAATCTCATATGAGGTCACCCTTGCCCTAATCCTCCTCTGCTCCATCCTTCTTTCTGGCAACTTTACCCTGCAAAACTTCAGCATTACACAAGAGTCAATCTGACTTCTTGTCCCCATCTGACCAATAGCCATAATATGGTATATCTCAACCCTAGCAGAAACCAACCGAGCACCCTTTGATCTTACAGAAGGCGAATCCGAGCTTGTCTCGGGGTTTAACGTGGAATATGCAGGGGGACCATTTGCACTATTCTTTCTCGCAGAATACGCAAATATTTTAATAATAAACACCATTTCTTCAATCATCTTCCTAGGCTCTGCAGCCGTAATATTCCTCCCCCTTACAACCATATCCTTAATAACCAAAGCCGCCCTACTTTCAATAGCATTCCTGTGGGTTCGAGCCTCTTATCCACGATTCCGCTACGACCAACTTATACACCTAGTCTGGAAAAACTTCCTTCCCCTAACCCTAGCCCTTACTATTTGACATATTGCCCTCCCAATCTCCCTCATGTATACCCCACCAATTACA-------------------------------------------------------------------------------------------------------------------------------------------------------------------------------------------------------------------------------------------------------------------------------------------------------------------------------------------------------------------------------------------------------------------------------------------------------------------------------------------------------------------------------------------------------------------------------------------------------------------------------------------------------------------------------------------------------------------------------------------------------------------------------------------------------------------------------------------------------------------------------------------------------------------------------------------------------------------------------------------------------------------------------------------------------------------------------------------------------------------------------------------------------------------------------------------------------------------------------------------------------------------------------------------------------------------------------------------------------------------------------------------------------------------------------------------------------------------------------------------------------------------------------------------------------------------------------------------------------------------------------------------------------------------------------------------------------------------------------------------------------------------------------------------------------------------------------------------------------------------------------------------------------------------------------------------------------------------------------------------------------------------------------------------------------------------------------------------------------------------------------------------------------------------------------------------------------------------------------------------------------------------------------------------------------------------------------------------------------------------------------------------------------------------------------------------------------------------------------------------------------------------------------------------------------------------------------------------------------------------------------------------------------------------------------------------------------------------------------------------------------------------------------------------------------------------------------------------------------------------------------------------------------------------------------------
QCAZ47338_Centrolene_sp_   -------------------------------------------------------------------------------------------------------------------------------------------------------------------------------------------------------------------------------------------------------------------------------------------------------------------------------------------------------------------------------------------------------------------------------------------------------------------------------------------------------------------------------------------------------------------------------------------------------------------------------------------------------------------------------------------------------------------------------------------------------------------------------------------------------------------------------------------------------------------------------------------------------------------------------------------------------------------AACTAATCCCAACACCACTCAAGAACCCTTACACAATACTGAGTAATTCTATACCC-CTATAGAAGATTTTATGTTAAAACTAGTAACAAGAAGAAGAACTTCTCCTACG-ATGCAAGTGTAAATCAGACAGGACACCCCGCTGATAATTA-ACACCAATGAAC-AAAAGTAGCAACTCAACAAGAAAACCCTACT--ATT-CCCTATGTTAACCTAACACCAGAGCATCACAGGAAAGATTAAAAGAAAGAAAAGGAACTCGGCAAA-TATTAACCTCGCCTGTTTACCAAAAACATCGCCTCTTGA-TA-AAATATAAGAGGTCCAGCCTGCCCAGTGACTCTGTTCAACGGCCGCGGTATCCTAACCGTGCGAAGGTAGCGTAATCACTTGTTCTTTAAATGAGGACTAGTATGAATGGCACCACGAAGGTTATACTGTCTCTTCTTTCCAATCAGTGAAACTAATCTCCCCGTGAAGAAGCGAGGATAAAAATATAAGACGAGAAGACCCTATGGAGCTTTAAACCAC-GCAACACCTGCTTTAACT-TAAC-TAAATTTCAGAAAACCCC-TCTTTATCCCAGCAGAATGA-TTGCCAGTTTTAGGTTGGGGTGACCGCGGAGCAAAAAACAACCTCCACATTGAAAGGGCACCTACCCCTTAGCCAAGAGCCACACCTCCACGCACCAATAAAATGACATTAATTGACCCAATATATTGACCAACGAACCAAGTTACCCTAGGGATAACAGCGCAATCCACTTCAAGAGCCCCTATCGACAAGTGGGTTTACGACCTCGATGTTGGATCAGGGTATCCCGGTGGTGCAGCCGCTACCAAAGGTTCGTT------------------------------------------------------------------------------------------------------------------------------------------------------------------------------------------------------------------------------------------------------------------------------------------------------------------------------------------------------------------------------------------------------------------------------------------------------------------------------------------------------------------------------------------------------------------------------------------------------------------------------------------------------------------------------------------------------------------------------------------------------------------------------------------------------------------------------------------------------------------------------------------------------------------------------------------------------------------------------------------------------------------------------------------------------------------------------------------------------------------------------------------------------------------------------------------------------------------------------------------------------------------------------------------------------------------------------------------------------------------------------------------------------------------------------------------------------------------------------------------------------------------------------------------------------------------------------------------------------------------------------------------------------------------------------------------------------------------------------------------------------------------------------------------------------------------------------------------------------------------------------------------------------------------------------------------------------------------------------------------------------------------------------------------------------------------------------------------------------------------------------------------------------------------------------------------------------------------------------------------------------------------------------------------------------------------------------------------------------------------------------------------------------------------------------------------------------------------------------------------------------------------------------------------------------------------------------------------------------------------------------------------------------------------------------------------------------------------------------------------------------------------------------------------------------------------------------------------------------------------------------------------------------------------------------------------------------------------------------------------------------------------------------------------------------------------------------------------------------------------------------------------------------------------------------------------------------------------------------------------------------------------------------------------------------------------------------------------------------------------------------------------------------------------------------------------------------------------------------------------------------------------------------------------------------------------------------------------------------------------------------------------------------------------------------------------------------------------------------------------------------------------------------------------------------------------------------------------------------------------------------------------------------------------------------------------------------------------------------------------------------------------------------------------------------------------------------------------------------------------------------------------------------------------------------------------------------------------------------------------------------------------------------------------------------------------------------------------------------------------------------------------------------------------------------------------------------------------------------------------------------------------------------------------------------------------------------------------------------------------------------------------------------------------------------------------------------------------------------------------------------------------------------------------------------------------------------------------------------------------------------------------------------------------------------------------
QCAZ65013_C_bacatum   -AAGGTTTGGTCCTGACCTTGAA??CAGTTATTACTTAATATACACATGCAAGTCTCCGCACCCCTGTGAAAACGCCCTTACAATCCCCACTAGGGATAAGGAGCTGGTATCAGGCACAACCAAACTGCCCAAGACACCTAGCTACGCCACACCCACAAGGGAACTCAGCAGTGATTAACATTGAGCATAAGCGACAGCTTGACTCAGTTAAAGTAAAA-AGAGCCGGCAAATCTGGTGCCAGCCGCCGCGGTTACACCACGTGGCTCAAATTGATCTCTGTCGGCGTAAAGCGTGATTAAAGTCCCACCCC--CACTAGAGTCAAACTAAAACTAAGCTGTGACACGCTTGTACTTAAGAAGCCCAAAGACGAAAGTTACTCCAATATAACC-ACTTGAACCCACGACAGCTGAGCCACAAACTGGGATTAGATACCCCACTATGCTCAGCCGTAAACTTTAAATTACACCCA-TATCGCCAGGGAACTACGAGCAAAGCTTAAAACCCAAAGGACTTGACGGTACCCCACATCCACCTAGAGGAGCCTGTCCTATAATCGATACCCCCCGTTAAACCTCACCACTTCTCGCCCACTCAGCCTGTATACCTCCGTCGTCAGCTTACCACGTGAGCGCAACTCAGTGAGCTTAATGCCC-ATACGCCAACACGTCAGGTCAAGGTGCAGCAAATGAAGTGGGAAGAGATGGGCTACACTCTCTAATATAGAAAACACGGAAGACTATCTATGAAACCTAGTCTAAAGGCGGATTTAGAAGTAAAAAGAAAAAA-GAATGTTC-TTTTTAACTCGGCACT-GGGGTGTGTACACACCGCCCGTCACCCTCTTCAAGG--CCCC-CAAAAAGTAA-ATAACTAACTAACGCAATACAGAAGAGGCAAGTCGTAACATGGTAAGTATACCGGAA-----------------------------------------------------------------------------------------------------------------------------------------------------------------------------------------------------------------------------------------------------------------------------------------------------------------------------------------------------------------------------------------------------------------------------------------------------------------------------------------------------------------------------------------------------------------------------------------------------------------------------------------------------------------------------------------------------------------------------------------------------------------------------------------------------------------------------------------------------------------------------------------------------------------------------------------------------------------------------------------------------------------------------------------------------------------------------------------------------------------------------------------------------------------------------------------------------------------------------------------------------------------------------------------------------------------------------------------------------------------------------------------------------------------------------------------------------------------------------------------------------------------------------------------------------------------------------------------------------------------------------------------------------------------------------------------------------------------------------------------------------------------------------------------------------------------------------------------------------------------------------------------------------TACTCATTATTCCCACCTTATGCTACATTATCCCGATCCTCCTGGCAGTTGCTTTTCTTACCCTAATTGAACGCAAAGTTTTAGGCTACATACAGCACCGAAAAGGGCCAAACATTGTAGGCCCAATAGGGCTCCTCCAACCAATTGCAGACGGGGTAAAACTATTTATTAAAGAACCCATCCGCCCAGCCACCTCGTCACAAACCCTCTTCCTATTAACCCCAACACTAGCCTTCGCCCTAGCAATAATTATTTGAACCCCCCTACCTATGCCTATCTCCCTCTCGGACATAAACCTAGGGATCTTATTTATTCTAGCCCTCTCGAGCCTAACAGTTTACTCCATCCTTGGGTCAGGATGAGCATCCAACTCAAAATACGCCCTAATTGGAGCCCTACGAGCAGTTGCACAAACAATCTCTTATGAGGTCACCCTTGCCCTGATCCTCCTCTGCTCAATCCTTCTCTCCGGCAACTTCACTCTACAAAACTTCAGCATCACCCAAGAATCGATCTGACTTCTTATTCCTATCTGACCTCTAGCCATAATATGATTTATCTCGACCCTAGCAGAAACCAACCGAGCACCCTTTGACCTCACTGAGGGCGAATCTGAGCTTGTCTCCGGGTTCAACGTAGAGTACGCAGGGGGCCCATTTGCACTATTCTTCCTTGCAGAGTACGCAAATATCCTAATAATAAATGCCATCTCTTCAATCATCTTCCTAGGCTCCACGGCCATAATCTTTCTCCCACTTACAACCACAACCTTAATAACCAAAGCTGCCCTACTTTCAATAGCATTCTTATGGGTTCGAGCCTCTTACCCACGATTTCGTTATGACCAACTCATACACCTAGTCTGAAAGAACTTTCTCCCCTTAACCCTCGCCCTCACCATCTGACATATTGCCCTCCCAATCTCCCTTATGTATACCCCACCAGTCACC--------------------------------------------------------------------------------------------------------------------------------------------------------------------------------------------------------------------------------------------------------------------------------------------------------------------------------------------------------------------GAGCTGTTGCCCACCCCACCACGGTCCCCCAGCCGGAGGTCCAGCCTGTCCAGCCTCTTTCCGTCTACCGATCAGCTGGAGCTGGTCACAGAGTTCCTGGGAGGGGACATGGTGAATCAAAGCTTCATCTGTGACCAGGATGACGAGACGTTTGTCAAGTCCATCATCATTCAGGACTGTATGTGGAGCGGCTT?TCTGCGGCAGCCAAGCTGGAGAAAGTGGTGTCGGAGAAGCTGGCGTCTTACCAGGCTTCTAGGAGGGAGA?TTCCGTATCCCCCCAAAACCAGCCGCAAAGCCCGCAGAAGCCTCCTACCTGCCAGGATAAC?TCAGCCCCATAGGAACCAGTAGGACCAGCAGCGGTTACCTACAGGAA????CTCCTGAGTGCATAGACCCCTCA-----------------------------------------------------------------------------------------------------------------------------------------------------------------------------------------------------------------------------------------------------------------------------------------------------------------------------------------------------------------------------------------------------------------------------------------------------------------------------------------------------------------------------------------------------------------------------------------------------------------------------------------------------------------------------------------------------------------------------------------------------------------------------------------------------------------------------------------------------------------------------------------------------------------------------------------------------------------------------------------------------------------------------------------------------------------------------------------------------------------------------------------------------------------------------------------------------------------------------------------------------------------------------------------------------------------------------------------------------------------------------------------------------------------------------------------------------------------------------------------------------------------------------------------------------------------------------------------------------------------------------------------------------------------------------------------------------------------------------------------------------------------------------------------------------------------------------------------------------------------------------------------------------------------------------------------------------------------------------------------------------------------------------------------------------------------------------------------------------------------------------------------------
QCAZ31729_C_mariaelenae_EU662991   ------TTGGTCCTGACCTTGAGATCAGTTATTACTTAATATACACATGCAAGTCTCCGCACCCCTGTGAAAACGCCCTTAAA-TCCCCGCTAGGGATAAGGAGCTGGTATCAGGCACAATTAAAATGCCCAAGACACCTAGCTACGCCACACCCACAAGGGAACTCAGCAGTGATTAACATTGAACATAAGCGACAGCTTGACTCAGTTAAAGTAAAA-AGAACCGGCAAATCTGGTGCCAGCCGCCGCGGTTACACCATGTGGTTCAAATTGATTTCTGTCGGCGTAAAGCGTGATTAAAGTCCAACCA---CATTATAGTTAAACTAAAACTAAGCTGTGACACGCTTGTTCCTAAGAAACCCAAAAACGAAAGTTACTCTAACTTAATCAACTTGAACTCACGACAGCTAAGACACAAACTGGGATTAGATACCCCACTATGCTTAGCCGTAAACCTTAAATTACATCCA-AATCGCCAGGGAACTACGAGCAGAGCTTAAAACCCAAAGGACTTGACGGTACCCCACATCCACCTAGAGGAGCCTGTCCTATAATCGATACCCCCCGCTAAACCTCACCACCTCTCGCCTAATCAGCCTGTATACCTCCGTCGTCAGCTTACCACGTGAGCGCAATTCAGTGAGCTTAATGTCC-ATACGCCAATACGTCAGGTCAAGGTGCAGCAAATGAGGTGGGAAGAGATGGGCTACACTCTCTAACATAGAAAACACGGAAGACTACCTATGAAATCTAGTCTAAAGGCGGATTTAGAAGTAAAAAGGAAAAA-GAATGCCC-TTTTTAACTCGGCACT-GGGGTGTGTACACACCGCCCGTCACCCTCTTCAAGG--CCAT-CAAAAAGTAA-ATAACCAACTAATGCAACACAGAAGAGGCAAGTCGTAACATGGTAAGTATACCGGA--------------------------------------------------------------------------------------------------------TCTTACA-ATGTAAGTGTAAATCAGATAGGACAACCCACTGATAATTA-ACACCAATGAATAAAAAGTAGCAACTAAACAAGAAAACCCTACT--ACATTACTATGTTAACCTAACACCAGAACATTTCAAGAAAGATTAAAAGAAAAAGAAGGAACTCGGCAAA-TATTAACCTCGCCTGTTTACCAAAAACATCGCCTCTTGA-AT-AAATATAAGAGGTCCAGCCTGCCCAGTGACTCTGTTCAACGGCCGCGGTATCCTAACCGTGCGAAGGTAGCGTAATCACTTGTTCTTTAAATGAGGACTAGTATGAATGGCACCACGAAGGTTATACTGTCTCCTCTTTCTAATCAGTGAAACTAATCTCCCCGTGAAGAAGCGAGGATAAACATATAAGACGAGAAGACCCTATGGAGCTTTAAACTAA-ATAACACTTGCATTAATT-TTGAACAAATTCCAGAAAAACCT-TTATTACCTCTGCAAGATGA-TTACTAGTTTTAGGTTGGGGTGACCGCGGAGCAAAAGATAACCTCCACATTGAAAGGAA-CCCACTCCTTAGCCAAGAGCCACACCTCCACGCACCAATATAATGACATTAATTGACCCAATATTTTGATCAACGAACCAAGTTACCCTAGGGATAACAGCGCAATCCACTTCAAGAGCTCCTATCGACAAGTGGGTTTACGACCTCGATGTTGGATCAGGGTATCCCGGTGGTGCAGCCGCTACCAAAGGTTCGTTTGTT------------------------------------------------------------------------------------------------------------------------------------------------------------------------------------------------------------------------------------------------------------------------TTATTTCATACTTCAGTTGCATGAAAGCTGCCCCTATGAAAGAAGCCAGTGTCAGAGGACAAAGTGGCCTGGCCTATCCGGGTCTTCGGACCCATGGTACTCTGGAGAGCATAGGTGGGCCAATGGGTAGTTCAAGAGGAGGTGGACTTCCATCCCTGACAGATACCTTTGAACATGTCATAGAAGAACTCCTAGAAGAGGAACAAAACATAAGGCAGAGTGAGGAGAACAAGGACTCAGATATGTATTCGTCGAGGGTTATGCTGAGCACTCAAGTGCCTTTGGAGCCCCCTTTGCTTTTTCTTCTCGAGGAGTATAAAAATTACCTGGATGCTGCAAACATGTCCATGAGGGTACGGCGCCATTCAGACCCAGCCCGGCGTGGGGAATTGAGCGTATGTGACAGTATTAGCGAGTGGGTGACGGCAGCAGACAAGAAAACTGCGATAGATATGGCAGGTCAAACAGTCACTGTTCTTGAAAAAGTCCCAGTACCCAAAGGTCAACTGAAACAATATTTCTATGAGACCAAATGCAATCCAATGGGCTACATGAAGGAAGGTTGCAGGGGCATCGACAAGAGGTACTGGAACTCGCAATGCCGAACTACCCAGTCTTACGTGCGCGCTCTCACCATGGATAGCAAAAAAAAAGTTGGTTGGCGCTTTATAAGAATAGACACTTCTTGTGTATGCACACTAACCTCTTACTTATTATCCCCACCCTATGCTACATTGCCCCAATCCTTCTGGCAGTTGCTTTTCTCACCTTAATCGAACGAAAAGTTCTGGGCTATATACAACACCGCAAAGGACCTAATATTGTAGGTCCAATAGGCCTCCTTCAACCCATCGCAGATGGGGTAAAACTATTTATCAAAGAGCCTATCCGCCCAGCCACCTCATCACAAACCCTATTTCTTCTCACCCCAACCCTAGCTTTAGCCCTGGCCATGATTATCTGAACCCCACTACCCATACCAACCCCCTTATCAGACATAAACCTGGGAATTCTATTTATCCTAGCCATCTCAAGCCTAACAGTCTACTCAATTCTTGGGTCTGGTTGAGCATCCAATTCAAAATACGCCCTAATCGGAGCATTACGAGCAGTTGCACAGACAATCTCATATGAAGTCACCCTAGCATTAATTCTTCTCTGCTCTATTCTTCTATCAGGCAATTTTACACTACAAAATTTTAGTGTTACACAAGAATCAATCTGACTTATTATCCCAATCTGACCAATAGCCATAATATGATATATTTCAACTCTAGCTGAAACCAACCGGGCACCATTTGACCTTACTGAAGGAGAATCCGAACTTGTCTCCGGATTTAATGTAGAATACGCAGGAGGTCCATTTGCACTGTTTTTTCTTGCAGAATACGCAAACATTCTAATAATAAACACAATTTCCTCAATTATTTTCCTAGGTTCCGCAGCTATAATTATTCTTCCTATAACAACTATATCTCTTATAACTAAAGCCGCCCTACTTTCCATAATTTTCCTATGAGTTCGAGCTTCTTATCCACGATTTCGCTATGATCAATTAATACACTTAGTATGAAAAAACTTCCTGCCCCTGACCCTCGCCCTCACAATTTGACACATCGCCTTTCCAATCTCCTTCATGTATACCCCACCAATTACACAGAACCATGACTGATAAGTACAGGTTGCACCTCTCCGTTGCTGACCTGCTGTTTGTGTTCACRCTTCCGTTCTGGTCTGTGGATGCCGCCATTGGTTGGTACTTTAAAGAATTCTTGTGCAAAGCCGTCCACGTCATTTACACGGTCAACCTCTACAGCAGCGTCTTAATCTTGGCCTTTATCAGCTTGGATCGGTACTTGGCGATTGTCCACGCCACCAACAGCCAAGGATCAAGGAAACTCTTGGCGGAGAAGATTGTGTACGCTGGAGTGTGGCTTCCAGCTATTTTGTTGACTGTGCCCGACCTTGTATTTGCCAGCGTGTCGGAAATAGAAGAAAACTATGTGTGTGACCGAGCTGTTGCCCACCCCACCACGGTCCCCCAGCCGGAGATCCAGCCTGTCCAGCCTCTTTCCGTCTACCGATCAGCTGGAGCTGGTCACGGAGTTCCTGGGAGGGGACATGGTGAATCAAAGCTTCATCTGTGACCAGGATGACGAGACGTTTGTGAAGTCCATCATCATTCAGGACTGTATGTGGAGCGGCTTTTCTGCGGCGGCCAAGCTGGAGAAAGTGGTGTCGGAGAAGCTGGCGTCTTACCAGGCTTCTAGGAAGGAGAGTTCTGTGTCCCCCCAAAACCAGCCGCAGAGCCCGCAGAAGGCTCCTGCCTGCCAGGATAACATCAGCCCCATAGGAACCAGTAGGACCAGCAGTGGTTACCTACAGGATCCAAGTTCCGAATGCATAGACCCTTCGGTCTGCAGAGTCACCAGTGTTTCCCGGGAACGGCCACATGCAACCACTGTCTGAAAACATCAGGAAGTATGTCATGAGCCACTTYCGCTGGAATAAGTTTGGCAGAAGGAACAACACCAGTAGCGATAGCAACAATGCAGGTTACAAACGGGAAGATATAACCAACTACCCCATATTCAACCTGTTCCCAAGTAGTGACAACCAAAACACACAAGATGGAAACTTGGAAGAAGAATCTATGGACAGACAAGACAATAAGAGGTCATATTCTATGGAACACTTCCGATGGGGCAAACCTGTTGGCAAGAAAAGGAGACCTATTAAGGTTTTCCCTAGTGATGCAGAGGAAGAGTCATCCGAAGTYTACCCAACAGAGTACAGAAGAGAGTTGTCTGTAGAGATTGACTACCCCGATAGCAACTCTGAAGAAGATATTGACGGCAGTGAGTTAATGGAAAGCCCAATGAAAAAAGGTCGGAAGTATAAAATGCATCATTTTCGATGGGAAGGTCCACCCAAAGACAAACGATACGGAGGATTCATGACCCCTGAACGCAGTCAGACCCCTCTAATGACTCTTTTCAAAAATGCCATTATTAAAAAGGGCAAAGCCACCAAAGAAGAACGAAAGAAATGGCATGCAACACTTGACAAACACCTTAGGAAGAAGATGAATTTGAAACCTATTATGAGAATGAATGGAAACTTTGCTCGAAAGCTCATGTCCAAGGAAACAGTCGAGGCCATTTGCGAGCTAATACATTCTGAGGAGAGGCAAGTGGCCCTCAAAGAACTTATGGACTTGTATCTCAAGATGAAACCAGTGTGGCGATCTTCATGCCCAGCCAAAGAGTGCCCGGAGTTGCTCTGCCAGTACAGTTACCACTCTCAGAGATTTGCTGAGCTCTTGTCCACCAAGTTCAAGTATAGATATGACGGCAAGATCACCAATTACTTCCACAAAACCCTAGCCCATGTCCCAGAGATCATTGAACGTGACGGCTCTATCGGAGCTTGGGCAAGTGAAGGCAACGAGTCTGGTAATAAACTGTTCAACAGTGAGAATATGGAACGAGACTGTGTCCAACTTGACCCTTATGGCTCTAGGTTCGTCTGCTCCTGAAATTCTCCTTTCTGTGATTGAAGTATGTGGCCATAACTTTCAGGCTGGGGACCTCGGTCCCAGCACAATTGTCGGCAGTGCTGCATTCAATATGTTCATCATTATCGCTCTTTGCGTCTATGTGGTACCTGATGGAGAAACAAGGAGGATTAAACATCTTAGAGTTTTCTTTGTCACCGCAGCTTGGAGCATATTTGCCTATACTTGGCTGTACATGATCTTGTCCGTTTTTTCACCTGGTGTCGTCGAAGTCTGGGAAAGTTTACTTACTTTTTTCTTCTTTCCTATTTGTGTTGTGTTTGCTTGGGTCGCAGACAGGAGGTTGTTGTTTTACAAATATGTCTACAAAAGGTACCGGGCTGGAAAGCAGAGGGGAATGATCATTGAAACCGAAGGAGATAGACCATCCTCCAAAGCTGATATCGAGATGGATGGTAAGGCTCTTAACTCCCACACAGAAAACTTCCTTGATGGGAAATCATAATTAAAAAACCCAATGGTGAGACCTCCACAACGACTATTCGAGTGTGGAATGAAACAGTTTCCAATTTAACGCTCATGGCACTTGGGTCATCTGCCCCTGAAATTCTTTTGTCWTTGATTGAGGTATGTGGTCATAATTTTATTGCTGGAGATCTTGGTCCATCCACCATTGTTGGGAGTGCAGCATTTAACATGTTTATCATTATTGCTATTTGTGTCTATGTCATACCTGATGGTGAAGTTCGAAAGATCAAGCATCTTCGAGTATTTTTTGTGACTGCAGCATGGAGCATCTTTGCATACATATGGTTATATATGATCCTTGCTGTGTTCTCTCCTGGAGTGGTGCAAGTRTGGGAAGGTTTGCTCACGTTGTTCTTTTTTCCTGTGTGTGTTGTCCTCGCCTGGGTGGCAGACCGACGTCTTCTCTTCTACAAATATATGCACAAAAAGTATC
CBG1096_C_sp_EU663021   CAAGGTTTGGTCCTGACCTTG-AATCAGTTATTACTTAATATACACATGCAAGTCTCCGCATCCCTGTGAAAACGCCCTTAAA-TCCCCACTAGGGATAAGGAGCCGGTATCAGGCACAACAAAACTGCCCAAAACACCTAGCTACGCCACACCCACAAGGGAACTCAGCAGTGATTAACATTGAACATAAGCGACAGCTTGATTCAGTTATAGTAAGA-AGAGCCGGCAAATCTGGTGCCAGCCGCCGCGGTTACACCACGTGGCTCAAATTGATCTCTATCGGCGTAAAGCGTGATTAAAGTTCTTCTCC--CATTAGAGTTAAACTAAAACTAAGCTGTGACACGCTTGTGCTTAAGAGACCCAAAAACGAAAGTTACTCCAACTCAACCAACTTGAACTCACGACAGCTAAGACACAAACTGGGATTAGATACCCCACTATGCTTAGCCGTAAACTTTAAATTACACCCA-AATCGCCAGGGAACTACGAGCAAAGCTTAAAACCCAAAGGACTTGACGGTACCCCACATCCACCTAGAGGAGCCTGTCCTATAATCGATACCCCCCGCTAAACCTCACCACTTTTAGCCTACTCAGCCTGTATACCTCCGTCGTCAGCTTACCACGTGAGCGTAATTCAGTGAGCTTAATGCCC-GTACGCCAATACGTCAGGTCAAGGTGCAGCAAATAAAGTGGGAAGAGATGGGCTACACTCTCTAATATAGAAAACACGGAAGACTACCTATGAAACCTAGTCTAAAGGCGGATTTAGAAGTAAAAAGAAAGAA-GAATGTTC-TTTTTAACTTGGCACT-GGGGTGTGTACACACCGCCCGTCACCCTCTTCAAAG--CCAT-CAAAAAGTAA-ACAACTAACTAATGCAACGCAGAAGAGGCAAGTCGTAACATGGTAAGTATCCCGGAAAACTAATTACAATATCACCTAAAAACCCTTAAACAATATTGAGTAATTCTATATTT-ATATAGAAAATTTTATGTTAAAACTAGTAACAAGAAGAAGAACTTCTCCTACA-ATGCAAATGTAAATCAGACAGGACATTCCACTGATAATTA-ACACCAATGAAAATAGAGTAGTAACTTAGCAAGAAAACCCTACT--AAA-TTATATGTTAACCTAACACCAGAGCATTACAAGAAAGATTAAAAGAAAGAGAAGGAACTCGGCAAA-TATTAACCTCGCCTGTTTACCAAAAACATCGCCTCTTGC-TT-AAACATAAGAGGTCCAGCCTGCCCAGTGACTCTGTTCAACGGCCGCGGTATCCTAACCGTGCGAAGGTAGCGTAATCACTTGTTCTTTAAATGAGGACTAGTATGAATGGCACCACGAAGGTTATACTGTCTCCTCTCTCTAATCAGTGAAACTAATCTCCCCGTGAAGAAGCGGGGATAGGCATATAAGACGAGAAGACCCTATGGAGCTTTAAACCAT-GTAACACTTGCACCAATT-TTGTACAAATTTCAGAAAAATCT-TCTCTACCCATGCAAGATTA-TTACTAGTTTTAGGTTGGGGTGACCACGGAGCAAAAAACAACCTCCACATTGAAAGGAA-CCCAATCCTTAGCCAAGAACCACATCTCCACGCACCATTATAATGACATTAATTGACCCAATATATTGATCAACGAACCAAGTTACCCTAGGGATAACAGCGCAATCCACTTCAAGAGCTCCTATCGACAAGTGGGTTTACGACCTCGATGTTGGATCAGGGTATCCAGGTGGTGCAGCCGCTACCAAAGGTTC-------------------------------------------------------------------------------------------------------------------------------------------------------------------------------------------------------------------------------------------------------------------------------TTATTTCATACTTCAGTTGCATGAAAGCTGCCCCTATGAAAGAAGCCAGTGTCAGAGGACAAAGTGGCCTGGCCTATCCGGGTCTTCGGACCCATGGTACTCTGGAGAGCATAGGTGGGCCAATGGGTAGTTCAAGAGGAGGTGGACTTCCATCCCTGACAGATACCTTTGAACATGTCATAGAAGAACTCCTAGAAGAGGAACAAAACATAAGGCAGAGTGAGGAGAACAAGGACTCAGATATGTATTCGTCGAGGGTTATGCTGAGCACTCAAGTGCCTTTGGAGCCCCCTTTGCTTTTTCTTCTCGAGGAGTATAAAAATTACCTGGATGCTGCAAACATGTCCATGAGGGTACGGCGCCACTCAGACCCAGCCCGGCGTGGGGAATTGAGCGTATGTGACAGTATTAGCGAGTGGGTGACGGCAGCAGACAAGAAAACTGCGATAGATATGGCAGGTCAAACAGTCACTGTTCTTGAAAAAGTCCCAGTACCCAAGGGTCAACTGAAACAATATTTCTATGAGACCAAATGCAATCCTATGGGCTACATGAAGGAAGGTTGCAGGGGCATCGACAAGAGGTACTGGAACTCGCAATGCCGAACTACCCAGTCTTACGTGCGCGCTCTCACCATGGATAGCAAAAAAAAAGTTGGTTGGCGCTTTATAAGAATAGACACTTCTTGTGTATGCACACTAACCTCTTACTCATTATTCCCACCCTATGTTATATTGTTCCAATCCTTCTGGCAGTTGCTTTTCTTACCCTAATTGAACGAAAAGTTTTAGGGTACATACAACATCGTAAAGGACCTAATATCGTAGGCCCTATAGGACTTCTTCAACCAATTGCAGACGGGGTAAAACTATTCATCAAAGAACCCATCCGCCCAGCCACCTCATCACAAACCTTATTCTTATTGACTCCAACCCTAGCCTTAGCCCTAGCCATAATTATTTGAACCCCATTACCCATGCCAACCTCCTTATCTGATATAAATCTAGGCGTTTTATTTATTCTAGCCTTGTCAAGCCTAACAGTCTACTCAATTTTAGGATCCGGATGAGCATCCAATTCTAAATACGCCCTAATTGGGGCACTACGAGCAGTCGCACAAACAATCTCCTATGAAGTCACCCTAGCACTTATTATTCTCTGCTCCATTCTCCTATCAGGCAACTTCACTCTACAAAATTTTAATGTTACACAAGAACCAATCTGACTTATTATTCCTATCTGACCCATAGCCATAATATGATACATTTCAACCCTAGCAGAAACTAACCGAGCACCATTTGACCTCACCGAAGGAGAATCTGAGCTTGTTTCCGGGTTTAATGTAGAATACGCAGGAGGCCCCTTCGCATTATTTTTTCTTGCAGAATACGCAAACATTTTAATGATAAACACCATTTCCTCAATCATTTTCTTAGGTTCTACTACCATAATTTTCCTTCCCCTAACAACCGTGACTCTTATAACTAAAGCCGCCCTACTCTCTATAGCATTTTTATGAGTTCGAGCTTCTTACCCACGATTCCGTTACGATCAACTAATGCATTTAGTATGAAAAAATTTCCTTCCCCTTACCCTTGCCTTGACCATCTGACATATTGCTTTTCCAATTTCTCTTATGTACACCCCACCAATCACACAGAACCATGACTGATAAGTACAGGTTGCACCTCTCCGTTGCTGACCTGCTGTTTGTGTTCACGCTTCCATTCTGGTCTGTGGATGCCGCCATTGGTTGGTACTTTAAAGAATTCTTGTGCAAAGCCGTCCACGTCATTTACACGGTCAACCTCTACAGCAGCGTCTTAATCTTGGCCTTTATCAGCTTGGATCGGTACTTGGCGATTGTCCACGCCACCAACAGCCAAGGATCTAGGAAACTCTTGGCGGAGAAAATTGTGTACGCTGGAGTGTGGCTTCCAGCTATYTTGTTGACTGTGCCCGACCTTGTATTTGCTAGCGTGTCGGAGATAGAAAGCAACTATGTGTGTGACCGAGCTGTTGCCCACCCCACCACGCTCCCCCAGCCGGAGATCCAGCCTGTCCAGCCTCTTTCCATCTACCGATCAGCTGGAGCTGGTCACGGAGTTCCTGGGAGGGGACATGGTGAATCAAAGCTTCATCTGTGACCAGGATGACGAGACGTTTGTGAAGTCCATCATCATTCAGGACTGTATGTGGAGCGGCTTTTCTGCGGCGGCCAAGCTGGAGAAAGTGGTGTCGGAGAAGCTGGCGTCTTACCAGGCTTCCAGGAAGGAGAGTTCTGTATCCCCCCAAAACCAGCCGCAGAGCCCGCAGAAGGCTCCTGCCTGCCAGGAGAACATCAGCCCCATAGGAACCAGTAGGACCACCAGTGGCTACCTACAGGATCCAAGTTCTGAGTGCATAGACCCTTCAGTCTGCAGAGTCACCAGTGTTTCCTGGGAACGGGCACATGCAACCACTGTCTGAAAACATCAGGAAGTATGTCATGAGCCACTTCCGCTGGAATAAGTTTGGCAGAAGGAACAACACCAGTASCGATAGCAACAATGCAGGTTACAAACGGGAAGATATAGCCAACTACCCCATATTCAACCTGTTCCCAAGTAGTGACAACCAAAACACACAAGATGGAAATTTGGAAGAAGAATCTATGGACAGACAAGACAATAAGAGGTCATATTCTATGGAACACTTCCGATGGGGCAAACCTGTTGGCAAGAAAAGGAGACCCATTAAGGTTTTCCCTAGTGATGCAGAGGAAGAGTCATCTGAAGTCTACCCAACGGAGTACAGAAGAGAGTTGTCTGTAGAGATTGACTACCCCGATAGCAACTCTGAAGAAGATATTGACGACAGCGARTTGATGGAAAGCCCAGTGAAAAAAGGTCGAAAGTATAAAATGCATCATTTTCGATGGGAAGGTCCACCCAAAGACAAACGATACGGAGGATTCATGACCCCTGAACGCAGTCAGACSCCTCTAATGACTCTTTTCAAAAATGCCATTATTAA-----------CCACCAAGGAAGAACGAAAGAAATGGCAGGCAACACTTGACAAACACCTTAGGAAGAAGATGAATTTGAAACCTATTATGAGAATGAATGGAAACTTTGCTCGAAAGCTCATGTCCAAGGAAACAGTCGAGGYCATTTGTGAGCTAATACATTCTGAGGAGAGGCAAGTGGCCCTCAAAGAACTTATGGACTTGTATCTCAAGATGAAACCAGTGTGGCGATCTTCATGCCCAGCCAAAGAGTGCCCGGAGTTGCTCTGCCAGTACAGTTACCACTCTCAGAGATTTGCTGAGCTCCTGTCCACCAAGTTCAAGTATAGATATGAGGGCAAGATCACCAATTACTTCCACAAAACCCTAGCCCATGTCCCAGAGATCATTGAACGTGACGGCTCTATCGGAGCTTGGGCAAGTGAAGGCAACGAGTCT---------------AACAGTGAGAATATGGAACGAGACTGTGTCCAACTTGACCCTTATGGCTCTAGGTTCGTCTGCTCCTGAAATTCTCCTTTCTGTGATTGAAGTATGTGGCCATAACTTTGAGGCTGGGGACCTCGGTCCCAGCACAATTGTCGGCAGTGCTGCATTCAATATGTTCATCATTATCGCTCTTTGCGTCTATGTGGTACCTGATGGAGAAACAAGGAGGATTAAACATCTTAGAGTTTTCTTTGTCACCGCAGCTTGGAGCATATTTGCCTATACTTGGCTGTATATGATCTTGTCCGTTTTTTCACCTGGTATCGTTGAAGTCTGGGAAAGTTTACTTACTTTTTTCTTCTTTCCTATTTGTGTTGTGTTTGCTTGGGTCGCAGACAGGAGGTTGTTGTTTTACAAATATGTCTACAAAAGGTACCGGGCTGGAAAGCAAAGAGGAATGATCATTGAAACCGAAGGAGATAGACCATCCTCCAAAGCTGATATCGAGATGGATGGTAAGGCTCTCAACTCCCACACAGAAAACTTCCTTGATGGGAAATCATAATTAAAAAACCCAATGGTGAGACCTCCACAACGACTATTCGAGTGTGGAATGAAACGGTTTCCAATTTAACGCTCATGGCACTTGGGTCATCTGCCCCTGAAATTCTTTTGTCATTGATTGAGGTATGTGGTCATAATTTTATTGCTGGAGATCTTGGTCCATCCACCATTGTTGGGAGTGCAGCATTTAACATGTTTATCATTATTGCTATTTGTGTCTATGTCATACCTGATGGTGAAGTTCGAAAGATCAAGCATCTTCGAGTATTTTTTGTGACTGCCGCATGGAGCATCTTTGCATACATATGGTTATATATGATCCTTGCTGTGTTCTCTCCTGGAGTGGTGCAAGTGTGGGAAGGTTTGCTCACGTTGTTCTTTTTTCCTGTGTGTGTTGTCCTCGCCTGGGTGGCAGACCGACGTCTTCTCTTCTACAAATATATGCACAAAAAGTATC
QCAZ27747_C_mache_EU663013   ------CTGGTCCTGACCTTGAAGTCAGTTATTACTTAATATACACATGCAAGTCTCCGCACCCCTGTGAAAACGCCCTTAAA-TCCCCTCTAGGGATAAGGAGCCGGTATCAGGCACAACAAAACTGCCCAAGACACCTAGCTACGCCACACCCACAAGGGAACTCAGCAGTGATTAACATTGAATATAAGCGACAGCTTGATTCAGTTACAGTAAAA-AGAGCCGGCAAATCTGGTGCCAGCCGCCGCGGTTACACCACGTGGCTCAAATTGATATCTATCGGCGTAAAGCGTGATTAAAGTCATTCTTC--TATTAGAGTTAAACTAAAACTAAGCTGTGACACGCTTGTGCTTAAGAAACCCAAAAACGAAAGTTACTCCAACTCAACCAACTTGAACTCACGACAGCTAAGAAACAAACTGGGATTAGATACCCCACTATGCTTAGCCGTAAACTTTAAATTACACCTATAATCGCCAGGGAACTACGAGCAAAGCTTAAAACCCAAAGGACTTGACGGTATCCCACATCCACCTAGAGGAGCCTGTCCTATAATCGATACCCCTCGCTAAACCTCACCACTTTTAGCTTAGTCAGCCTGTATACCTCCGTCGTCAGCTTACCACGTGAGCGTAAATCAGTGAGCTAAATGCCC-ATACGCCAACACGTCAGGTCAAGGTGCAGCAAATAAAGTGGGAAGAGATGGGCTACACTCTCTAATATAGAAAATACGAAAGACTATTTATGAAATCTAGTCTGAAGGCGGATTTAGAAGTAAAAAGGAAAAA-GAATGTCC-TTTTTAACTCGGCACT-GGGATGTGTACACACCGCCCGTCACCCTCTTCAAAG--CCAC-CAAAAAGTAA-ATAACCACCTAATGCAAGACAGAAGAGGCAAGTCGTAACATGGTAAGTATACCGGAAAACTAATTACAATATCACCTAAGAACCCTTAAACAATATTGAGTAATTCTATATCA-ATATAGAAAATTTTATGTTAAAACTAGTAACAAGAAGAAGAACTTCTCCTACA-ATGCAAATGTAAATCAGACAGGACACCCCACTGATAATTA-ACACCAATGAAAATAAAGTAACAACTTAACAAGAAAACCTTACT--AAG-TTATATGTTAACCTAACACCAGAGCATTACAAGAAAGATTAAAAAAAAGAGAAGGAACTCGGCAAA-TATTAACCTCGCCTGTTTACCAAAAACATCGCCTCTTGC-CT-AAATATAAGAGGTCCAGCCTGCCCAGTGACTCTGTTCAACGGCCGCGGTATCCTAACCGTGCGAAGGTAGCGTAATCACTTGTTCTTTAAATGAGGACTAGTATGAATGGCACCACGAAGGTTATACTGTCTCCTCTTTTTAATCAGTGAAACTAATCTCCCCGTGAAGAAGCGGGGATAAGCATATAAGACGAGAAGACCCTATGGAGCTTTAAACTAT-GTAACACTTGCACTAACC-CCACACAAATTTCAGAAAAATCT-CTTATACTCATGCAAAATTG-TTACCAGTTTTAGGTTGGGGTGACCACGGAGCAAAAAACAACCTCCACATTGAAAGGAA-CCTACTCCTTAGCCAAGACCCACATCTCCACGCATCATTACAATGACATTAATTGACCCAATATATTGATCAACGAACCAAGTTACCCTAGGGATAACAGCGCAATCCACTCCAAGAGCCCCTATCGACAAGTGGGTTTACGACCTCGATGTTGGATCAGGGTACCCCGGTGGTGCAGCCGCTACCAAAGGTTCGTTTGTT------------------------------------------------------------------------------------------------------------------------------------------------------------------------------------------------------------------------------------------------------------------------TTATTTCATACTTCAGTTGCATGAAAGCTGCCCCTATGAAAGAAGCCAGTGTCAGAGGACAAAGTGGCCTGGCCTATCCGGGTCTTCGGACCCATGGTACTCTGGAGAGCATAGGTGGGCCAATGGGTAGTTCAAGAGGAGGTGGACTTCCATCCCTGACAGATACCTTTGAACATGTCATAGAAGAACTCCTAGAAGAGGAACAAAACATAAGGCAGAGTGAGGAGAACAAGGACTCAGATATGTATTCGTCGAGGGTTATGCTGAGCACTCAAGTGCCTTTGGAGCCCCCTTTGCTTTTTCTTCTCGAGGAGTATAAAAATTACCTGGATGCTGCAAACATGTCCATGAGGGTACGGCGCCACTCAGACCCAGCCCGGCGTGGGGAAYTGAGCGTATGTGACAGTATTAGCGAGTGGGTGACGGCAGCAGACAAGAAAACTGCGATAGATATGGCAGGTCAAACAGTCACTGTTCTTGAAAAAGTCCCAGTACCCAAGGGTCAACTGAAACAATATTTCTATGAGACCAAATGCAATCCTATGGGCTACATGAAGGAAGGTTGCAGGGGCATCGACAAGAGGTACTGGAACTCGCAATGCCGAACTACCCAGTCTTACGTGCGCGCTCTCACCATGGATAGCAAAAAAAAAGTTGGTTGGCGCTTTATAAGAATAGACACTTCTTGTGTATGCACACTAACCTATTACCCATTATCCCCACCCTATGTTATATCGTCCCAATCCTTCTGGCAGTTGCTTTTCTCACCCTAATTGAACGAAAAGTCTTAGGGTACATGCAACACCGCAAAGGCCCCAACGTCGTAGGCCCTATAGGCCTTCTTCAACCAATTGCAGATGGAGTGAAACTATTCATCAAAGAACCTATCCGCCCAGCCACCTCATCGCAAACTTTATTTTTGCTGACACCAACCTTAGCCCTCAGCCTAGCTATAATTATTTGAACTCCCCTACCTATGCCAATCTCCCTGTCTGACATAAATCTGGGAGTTTTATTCATCTTAGCCTTATCAAGCTTAACAGTTTACTCTATTCTAGGATCTGGATGAGCATCCAACTCTAAGTATGCCCTAATTGGGGCACTACGAGCAGTTGCACAAACAATCTCTTACGAGGTCACCCTAGCACTAATCCTTCTTTGCTCTATTCTTCTTTCAGGCAACTTCACCCTACAAAACTTCAACATTACACAAGAATCAATTTGACTCATTATCCCTATCTGACCAATAGCCATAATATGATACATTTCAACCCTAGCAGAAACCAACCGAGCACCATTTGACCTCACTGAAGGAGAATCTGAACTTGTCTCCGGATTTAACGTAGAATACGCAGGAGGCCCCTTCGCACTATTCTTTCTTGCAGAATACGCAAACATTCTAATAATAAACACTATCTCTTCAATTATTTTCCTAGGCTCCACTGCTATAATTTTTCTCCCCATAACAACCATATCTCTCATAACCAAAGCCGCCCTACTCTCTATAGTATTTCTATGAGTTCGAGCCTCCTACCCACGATTTCGATATGACCAACTAATACACCTAGTGTGAAAAAATTTCCTCCCCTTAACCCTCGCCTTGACCATCTGACACATTGCCTTTCCAATTTCCCTCATATACACCCCACCAATTACACAGAACCATGACTGATAAGTACAGGTTGCACCTCTCCGTTGCTGACCTGCTGTTTGTGTTCACGCTTCCGTTCTGGTCTGTGGATGCCGCCATTGGTTGGTACTTTAAAGAATTCTTGTGCAAAGCCGTCCACGTCATTTACACGGTCAACCTCTACAGCAGCGTCTTAATCTTGGCTTTTATCAGCTTGGATCGGTACTTGGCGATTGTCCATGCCACCAACAGCCAAGGATCTAGGAAACTCTTGGCGGAGAAAATTGTGTACGCTGGAGTGTGGCTTCCAGCTATTTTGTTGACTGTGCCCGACCTTGTATTTGCTAGCGTGTCGGAGATAGACAGCAACTATGTGTGTGACCGAGCTGTTGCCCACCCCACCACGCTCCCCCAGCCGGAGATCCAGCCTGTCCAGCCTCTTTCCATCTACCGATCAGCTGGAGCTGGTCACGGAGTTCCTGGGAGGGGACATGGTGAATCAAAGCTTCATCTGTGACCAGGATGACGAGACGTTTGTGAAGTCCATCATCATTCAGGACTGTATGTGGAGCGGCTTTTCTGCGGCGGCCAAGCTGGAGAAAGTGGTGTCGGAGAAGCTGGCGTCTTACCAGGCTTCTAGGAAGGAGAGTTCTGTATCCCCCCAAAACCAGCCGCAGAGCCCGCAGAAGGCTCCTGCCTGCCAGGAGAACATCAGCCCCATAGGAACCAGTAGGACCAGCAGTGGTTACCTACAGGATCCAAGTTCTGAGTGCATAGACCCTTCGGTCTGCAGAGTCACCAGTGTTTCCTGGGAACGGGCACATGCAGCCACTGTCTGAAAACATCAGGAAGTATGTCATGAGCCACTTCCGCTGGAATAAGTTTGGCAGAAGGAACAACACCAGTACCGATAGCAACAATGCAGGTTACAAACGGGAAGATATAGCCAACTACCCCATATTCAACCTGTTCCCAAGTAGTGACAACCAAAACACACAAGATGGAAATTTGGAAGAAGAATCTATGGACAGACAAGACAATAAGAGGTCATATTCTATGGAACACTTCCGATGGGGCAAACCTGTTGGCAAGAAAAGGAGACCCATTAAGGTTTTCCCTAGTGATGCAGAGGAAGAGTCATCTGAAGTCTACCCAACGGAGTACAGAAGAGAGTTGTCTGTAGAGATTGACTACCCCGATAGCAACTCTGAAGAAGATATTGACGACAGCGAGTTGATGGAAAGCCCAGTGAAAAAAGGTCGAAAGTATAAAATGCATCATTTTCGATGGGAAGGTCCACCCAAAGACAAACGATACGGAGGATTCATGACCCCTGAACGCAGTCAGACCCCTCTAATGACTCTTTTCAAAAATGCCATTATTAAAAAGGGCAAAGCCACCAATGAAGAACGAAAGAAATGGCAGGCAACACTTGACAAACACCTTAGGAAGAAGATGAATTTGAAACCTATTATGAGAATGAATGGAAACTTTGCTMGAAAGCTTATGTCCAARGAAACAGTCGAGGCCATTTGCGAGCTAATACATKCTGAGGAGAGGCAAGTGGCCCTCAAAGAACTTATGGACTTGTATCTCAAGATGAAACCAGTGTGGCGATCTTCATGCCCAGCCAAAGAGTGCCCGGAGTTGCTCTGCCAGTACAGTTACCACTCTCAGAGATTTGCTGAGCTCTTGTCCACCAAGTTCAAGTATAGATATGAGGGCAAGATCACCAATTACTTCCACAAAACCCTAGCCCATGTCCCAGAGATCATTGAACGTGACGGTTCTATCGGAGCTTGGGCAAGTGAAGGCAACGAGTCTGGTAATAAACTGTTCAACAGTGAGAATATGGAACGAGACTGTGTCCAACTTGACCCTTATGGCTCTAGGTTCGTCTGCTCCTGAAATTCTCCTTTCTGTGATTGAAGTATGTGGCCATAACTTTGAGGCTGGGGACCTCGGTCCCAGCACAATTGTCGGCAGTGCTGCATTCAATATGTTCATCATTATCGCTCTTTGCGTCTATGTGGTACCTGATGGAGAAACAAGGAGGATTAAACATCTTAGAGTTTTCTTTGTCACCGCAGCTTGGAGCATATTTGCCTATACTTGGCTGTATATGATCTTGTCCGTTTTTTCACCTGGTATCGTTGAAGTCTGGGAAAGTTTACTTACTTTTTTCTTCTTTCCTATTTGTGTTGTATTTGCTTGGGTCGCAGACAGGAGGTTGTTGTTTTACAAATATGTCTACAAAAGGTACCGGGCTGGAAAGCAGAGGGGAATGATCATTGAAACCGAAGGAGATAGACCATCCTCCAAAGCTGATATTGAGATGGATGGTAAGGCTCTAAACTCCCACACAGAAAACATCCTTGATGGGAAATCATAATTAAAAAACCCAATTGTGAGACCTCCACAACGACTATTCGAGTGTGGAATGAAACGGTTTCCAATTTAACCCTCATGGCACTTGGGTCATCTGCCCCTGAAATTCTTTTGTCATTGATTGAGGTATGTGGTCATAATTTTATTGCTGGAGATCTTGGTCCATCCACCATTGTTGGGAGTGCAGCATTTAACATGTTTATCATTATTGCTATTTGTGTCTATGTCATACCTGATGGTGAAGTTCGAAAGATCAAGCATCTTCGAGTATTTTTTGTGACTGCCGCATGGAGCATCTTTGCATACATATGGTTATATATGATCCTTGCTGTGTTCTCTCCTGGAGTGGTGCAAGTGTGGGAAGGTTTGCTCACGTTGTTCTTTTTTCCTGTGTGTGTTGTCCTCGCCTGGGTGGCAGACCGACGTCTTCTCTTCTACAAATATATGCACAAAAAGTATC
QCAZ28555_E_callistomma_EU662981   ------TTGGTCCTGACCTTGAAATCAGTTATTACTTAATATACACATGCAAGTCTCCGCACCCCTGTGAAAACGCCCTTAAATTCCCCTCTAGGGACAAGGAGCCGGTATCAGGCACAATAAAACTGCCCAAGACACCTAGCTACGCCACACCCACAAGGGAACTCAGCAGTGATTAACATTGAAGATAAGCGACAGCTTGATTCAGTTAAAGTAAAA-AGAGCCGGCAAATCTGGTGCCAGCCGCCGCGGTTACACCACGTGGCTCAAATTGATCTCTATCGGCGTAAAGCGTGATTAAAGCCCAAACA---TATTAGAGTTAAACTAAAACTAAGCTGTGACACGCTTGTGCTTAAGAAACCCAAAAACGAAAGTTACTCCAACTTAATCAACTTGAACTCACGACAGCTGGAACACAAACTGGGATTAGATACCCCACTATGCCTAGCCGTAAACTTTAAATTACACCAA-AATCGCCAGGGAACTACGAGCAAAGCTTAAAACCCAAAGGACTTGACGGTACCCCACATCCACCTAGAGGAGCCTGTCCTACAATCGATACCCCACGCTAAACCTCACCACTTTTAGCCTACTCAGCCTGTATACCTCCGTCGTCAGCTTACCACGTGAGCGCAACTCAGTGAGCTCAATGCCC-ATACGCCAATACGTCAGGTCAAGGTGCAGCAAATAAAGTGGGAAGAGATGGGCTACACTCTCTAATATAGAAAATACGGAAGACTATCTATGAAACCTAGTCTAATGGCGGATTTAGAAGTAAAAAGGAAAAA-GAATGCCC-TTTTTAACTCGGCACT-GGGGTGTGTACACACCGCCCGTCACCCTCTTCAAAG--CCAT-CAAAAAGTAA-ATAACCCCATAATGCAACACAGAAGAGGCAAGTCGTAACATGGTAAGTATACCG----ACTAATTCC-ACACTATCTAAGAACCCTTAAACAATATTGAGCAATTCTATACTA-CTATAGAAGATTTTATGTTAAAACTAGTAACAAGAAGAAGAACTTCTCATACA-ATGCAAGTGTAAATCAGATAGGACACCCCACTGATAATTA-ACACCTATGAAT-AAAAATAGCAACCTAACAAGAAAACCCTACT--AAC-CCATGTGTTAAACTAACACCAGAGCATTACGAGAAAGATTAAAAGAAAGAGAAGGAACTCGGCAAA-TATTAACCTCGCCTGTTTACCAAAAACATCGCCTCCTGA-AT-AAATATAAGAGGTCCAGCCTGCCCAGTGACTTTGTTCAACGGCCGCGGTATCCTAACCGTGCGAAGGTAGCGTAATCACTTGTTCTTTAAATGAGGACTAGTATGAATGGCACCACGAAGGTTATACTGTCTCCTCTTTTTAATCAGTGAAACTAATCTCCCCGTGAAGAAGCGGGAATAAACATATAAGACGAGAAGACCCTATGGAGCTTTAAACTAT-GTAACACTTGCACCACCA-CAACACAAATTTCAGAAAAATCT-CTCCAACGCATGCAAGCTTA-TTACCAGTTTTAGGTTGGGGTGACCGCGGAGCAAAAAACAACCTCCACATTGAAAGGAA-ATTACTCCTTAGCCATGAGCCACACCTCCCCGCACCATTACAATGACATTAATTGACCCAATATTTTGATCAACGAACCAAGTTACCCTAGGGATAACAGCGCAATCCATTTCAAGAGCTCCTATCGACAAATGGGTTTACGACCTCGATGTTGGATCAGGGTATCCCGGTGGTGCAGCCGCTACCAAAGGTTCGTTTGTT------------------------------------------------------------------------------------------------------------------------------------------------------------------------------------------------------------------------------------------------------------------------------CATACTTCAGTTGCATGAAAGCTGCCCCTATGAAAGAAGCCAGTGTCAGAGGACAAAGTGGCCTGGCCTATCCGGGTCTTCGGACCCATGGTACTCTGGAGAGCATAGGTGGGCCAATGGGTAGTTCAAGAGGAGGTGGACTTCCATCCCTGACAGATACCTTTGAACATGTCATAGAAGAACTCCTAGAAGAGGAACAAAACATAAGGCAGAGTGAGGAGAACAAGGACTCAGATATGTATTCRTCGAGGGTTATGCTGAGCACTCAAGTGCCTTTGGAGCCCCCTTTGCTTTTTCTTCTCGAGGAGTATAAAAATTACCTGGATGCTGCAAACATGTCCATGAGGGTACGGCGCCACTCAGACCCAGCCCGGCGTGGGGAATTGAGCGTATGTGACAGTATTAGCGAGTGGGTGACRGCAGCAGACAAGAAAACTGCGATAGATATGGCAGGTCAAACAGTCACTGTTCTTGAAAAAGTCCCAGTACCAAAGGGTCAACTGAAACAATATTTCTATGAGACCAAATGCAATCCTATGGGCTACATGAAGGAAGGTTGCAGGGGCATCGACAAGAGGTACTGGAACTCGCAATGCCGAACTACCCAGTCTTACGTGCGCGCTCTCACCATGGATAGCAAAAAAAAAGTTGGTTGGCGCTTTATAAGAATAGACACTTCTTGTGTATGCACACTAATCTATTACTAATTATTCCCACCCTATGTTATATTGTTCCAATCCTTCTGGCAGTTGCTTTTCTTACCCTAATTGAGCGAAAAGTTCTAGGGTACATACAACACCGTAAAGGACCAAATATCGTAGGCCCCATAGGCCTCCTCCAACCAATTGCAGACGGCGTGAAACTATTCATTAAAGAACCCATCCGCCCAGCCACCTCATCACAAACCCTATTTCTACTAACCCCAACCATAGCCCTAGCCCTAGCTATAATTATTTGAACCCCTCTACCCATACCAATCTCTCTATCGGACATAAACCTTGGGGTCTTATTCATCTTAGCTCTGTCAAGCCTAACGGTCTACTCAATTCTGGGGACAGGGTGAGCATCCAACTCAAAATACGCCCTAATTGGAGCGTTACGAGCAGTCGCACAAACCATCTCTTATGAAGTTACCCTCGCCTTGATTCTCCTCTGCTCCATTCTTTTATCGGGTAATTTCACCCTACAAAACTTCAATGTAACACAAGAATCAATTTGACTCATTATCCCAATCTGACCAATAGCCATGATGTGATACATTTCAACCCTGGCAGAAACTAACCGAGCACCCTTTGATCTCACTGAAGGAGAGTCAGAGCTTGTTTCCGGATTTAATGTAGAGTACGCCGGAGGCCCATTCGCACTATTTTTTCTTGCAGAATATGCAAATATTTTAATAATAAACACTATTTCCTCAATTATTTTTTTAGGGTCAACAGCCATAATTCTGCTACCAATAACAACTATCTCCCTTATAACTAAAGCTGCCCTTCTATCCATGGTATTCTTATGAATTCGAGCCTCCTACCCACGATTTCGCTATGACCAGTTAATACATCTAGTGTGAAAAAATTTTCTTCCACTAACCCTGGCCCTAACCATTTGACACATTGCTTTTCCAATTTCCCTCACTTATACCCCACCAATTA--CAGAACCATGACTGATAAGTACAGGTTGCACCTCTCCGTTGCTGACCTGCTGTTTGTGTTCACGCTTCCGTTCTGGTCTGTGGATGCCGCCATTGGTTGGTACTTTAAAGAATTCTTGTGCAAAGCCGTCCACGTCATTTACACGGTCAACCTCTACAGCAGCGTGTTAATCTTGGCCTTTATCAGCTTGGATCGGTACTTGGCGATTGTCCACGCCACCAACAGCCAAGGATCTAGGAAACTCTTGGCGGAGAAGATTGTGTACGCTGGAGTGTGGCTTCCAGCTATTTTCTTGACTGTGCCCGACCTTGTATTTGCCAGCGTGTCGGAGATAGAMGAAAACTATGTGTGTGACCGAGCTGTTGCCCACCCCACCACGGTCCCCCAGCCGGAGATCCAGCCTGTCCAGCCTCTTTCCGTCTACCGATCAGCTGGAGCTGGTCACGGAGTTCCTGGGAGGGGACATGGTGAATCAAAGCTTCATCTGTGACCAGGATGACGAGACATTTGTGAAGTCCATCATCATTCAGGACTGTATGTGGAGCGGCTTTTCTGCGGCGGCCAAGCTGGAGAAAGTGGTGTCGGAGAAGCTGGCGTCTTACCAGGCTTCTAGGAAGGAGAGTTCTGTGTCCCCTCAAAACCAGCCGCAGAGCCCGCAGAAGGCTCCTGCCTGCCAGGAGAACATCAGCCCCATAGGAACCAGTAGGACCAGCAGTGGTTACCTACAGGATCCAAGTTCTGAATGCATAGACCCKTCAGTCTGCAGAGTCACCAGTGTTCCCCGGGAATGGGCACATGCAACCACTGTCTGAAAACATCAGGAAGTATGTCATGAGCCACTTCCGCTGGAATAAGTTTGGCAGAAGGAACAACACCAGTAGCGATAGCAACAATGCAGGTTACAAACGGGAAGATATAGCAAACTACCCCATATTCAACCTGTTCCCAAGTAGTGACAACCAAAACACACAAGATGGAAATTTGGAAGAAGAATCTATGGACAGACAAGACAATAAGAGGTCATATTCTATGGAACACTTCCGATGGGGCAAACCTGTTGGCAAGAAAAGGAGACCCATTAAGGTTTTCCCTAGTGATGCAGAGGAAGAGTCATCCGAAGTCTACCCAACAGAGTACAGAAGAGAGTTGTCTGTAGAGATTGACTACCCCGATATCAACTCTGAAGAAGATATTGACGACAGCGAGTTGATGGAAAGCCCAGTGAAAAAAGGTCGGAAGTATAAAATGCATCATTTTCGATGGGAAGGTCCACCCAAAGACAAACGATACGGAGGATTCATGACCCCTGAACGCAGTCAGACCCCTCTAATGACTCTTTTCAAAAATGCCATTATTAAAAAGGGCAAAGCCACCAATGAAGAACGAAAGAAATGGCAGGCAACACTTGACAAACACCTTAGGAAGAAGATGAATTTGAAACCTATTATGAGAATGAATGGAAACTTTGCTCGAAAGCTCATGTCCAAGGAAACAGTWGAGGCCATTTGCGAGCTAATACATTCTGAGGAGAGGCAAGTGGCCCTCAAAGAACTTATGGACTTGTATCTCAAGATGAAACCAGTGTGGCGATCTTCATGCCCAGCCAAAGAGTGCCCGGAGTTGCTCTGCCAGTACAGTTACCACTCTCAGAGATTTGCTGAGCTCTTGTCCACCAAGTTCAAGTATAGATATGAGGGCAAGATCACCAATTACTTCCACAAAACCCTAGCCCATGTCCCAGAGATCATTGAACGTGACGGTTCTATCGGAGCTTGGGCAAGTGAAGGCAACGAGTCTGGTAATAAACTGTTCAACAGTGAGAATATGGAACGAGACTGTGTCCAACTTGACCCTTATGGCTCTAGGTTCGTCTGCTCCTGAAATTCTCCTTTCTGTGATTGAAGTATGTGGCCATAACTTTCAGGCTGGGGACCTCGGKCCCAGCACAATTGTCGGCAGTGCTGCATTCAATATGTTCATCATTATCGCTCTTTGCGTCTATGTGGTACCTGATGGAGAAACAAGGAGGATTAAACATCTTAGAGTTTTCTTTGTCACCGCAGCTTGGAGCATATTTGCCTATACTTGGCTGTATATGATCTTGTCCGTTATTTCACCTGGTGTCGTTGAAGTCTGGGAAAGTTTACTTACTTTTTTCTTCTTTCCTATTTGTGTTGTATTTGCTTGGGTCGCAGACAGGAGGTTGTTGTTTTACAAATATGTCTACAAAAGGTACCGGGCTGGAAAGCAGAGGGGAATGATCATTGAAACCGAAGGAGATAGACCATCCTCCAAAGCTGATATCGAGATGGATGGTAAGGCTCTTAACTCCCACACAGAAAACTTCCTTGATGGGAAATCATAATTAAAAAACCCAATGGTGAGACCACCACAACGACTATTCGAGTGTGGAATGAAACAGTTTCCAATTTAACGCTCATGGCACTTGGGTCATCTGCCCCTGAAATTCTTTTGTCATTGATTGAGGTATGTGGTCATAATTTTATTGCTGGAGATCTTGGTCCATCCACCATTGTTGGGAGTGCAGCATTTAACATGTTTATCATTATTGCTATTTGTGTCTATGTCATACCTGATGGTGAAGTTCGAAAGATCAAGCATCTTCGAGTATTTTTTGTGACTGCAGCATGGAGCATCTTTGCATACATATGGTTATATATGATCCTTGCTGTGTTCTCTCCTGGAGTGGTGCAAGTGTGGGAAGGTTTGCTCACGTTGTTCTTTTTTCCTGTGTGTGTTGTCCTCGCCTGGGTGGCAGACCGACGTCTTCTCTTTTACAAATATATGCACAAAAAGTATC
CH5330_H_talamancae_EU663054   -------TGGTCC---ACCTTGAATAAATTATTACTTAATATACACATGCTAGTCTCCGCACCCCTGTGAAAACGCCCTAAAA-TCCCCACTAGGGATAAGGAGCCGATATCAGGCACAAT-ATGCTGCCCAAGACATCTAGCTATGCCACACCCACGAGGGAATTCAGCAGTGATTAACATTGAGCATAAGCGATAGCTTGACTCAGTTAAAGTAAAA-AGAGCCGGCAAATCTGGTGCCAGCCGCCGCGGTTACACCACGTAGCTCAAATTGACCTCTATCGGCGTAAAGCGTGATTAAAGTCCTACTAC--TATTAGAGTTGAACTAAAACTAAGCTGTGACACGCTTGTGCTTAAGAAATCCTAAAACGAAAGTTACTCCAACCAAAACAACTTGAATCCACGACAGCTGAAACACAAACTGGGATTAGATACCCCACTATGCTCAGCCGTAAACTTTAAATTACATCAA-AATCGCCAGGGAACTACGAGCAAAGCTTAAAACCCAAAGGACTTGACGGTACCCCACATCCACCTAGAGGAGCCTGTCCTATAATCGATACCCCCCGTTTAACCTCACCACTTCTTGCCCTATCAGCCTGTATACCTCCGTCGTCAGCTTACCACGTGAGCGCAATCCAGTGAGCTTAATGTCC-ACACGCCAATACGTCAGGTCAAGGTGCAGCATATGAAGTGGGAACAGATGGGCTACACTCTCTAACATAGAATACACAGAAGACTACCTATGAAATCTAGTCTAAAGGCGGATTTAGAAGTAAAAAGAAAACACGAGCGTTC-TTTTTAACCCGGCACT-GGGGTGTGTACACACCGCCCGTCACCCTCCTCAAAG--CCAC-CCCAAAGT---ATAACTAACAAAAGCAATACAGAAGAGGCAAGTCGTAAC------------------AACTAATCCCATTATTACTAAAGAACCCTTAAATAATACTGAACAATTCTATATAA-TTATAGAAGATTTTATGTTAAAACTAGTAACAAGAAAGAGAACTTCTCCTACA-ATGCAAACATAAATCAGATAGGACACCCCACTGATAATTA-ATGCCCATGAAC-AAAAATAGCAACCAAACAAGAAAATTCTACT--AAA-CCATGCGTTAACCTAACACTAGAGCATTCCAGGAAAGATTAAAAGAAAAAGAAGGAACTCGGCAAACCATTAACCTCGCCTGTTTACCAAAAACATCGCCTCTTGA-TT-AAATATAAGAGGTCCAGCCTGCCCAGTGACCATGTTCAACGGCCGCGGTATCCTAACCGTGCGAAGGTAGCGTAATCCCTTGTTCTTTAAATAAGGACTAGTRTGATCGGCACCACGAAGGTTATACTGTCTCCTATTTCTAATCAGTGAAACTAATCTCCCCGTGAAGAAGCGAGGATAAATATATAAGACGAGAAGACCCTATGGAGCTTCAAACTATCAAAGCACTTGCTA-AACA-CCAA-CAAATTTCAGAAAA-ATA-CTCCCACTCAAGCAAGATTG-ACCTTAGTTTTAGGTTGGGGTGACCGCGGAGAAAAAAACAACCTCCATATTGAAAGGAA--CTACTCTTTAGCCAAGAGCAACACCTCTACGCACCAATAAAAAGACATTAATTGACCCAATATTTTGATCAACGAACCAAGTTACCCTAGGGATAACAGCGCAATCCATTTCAAGAGCCCCTATCGACAAGTGGGTTTACGACCTCGATGTTGGATCAGGGTATCCCGGTGGTGCAGCCGCTACCAAAGGTT--------------------------------------------------------------------------------------------------------------------------------------------------------------------------------------------------------------------------------------------------------------------------------TGATTTCATACTTCAGTTGCATGAAAGCTGCCCCTATGAAAGAAGCCAGTGTCAGAGGACAAAGTGGCCTGGCCTATCCGGGTCTTCGGACCCATGGTACTCTGGAGAGCATAGGTGGGCCAATGGGTAGTTCAAGAGGAGGTGGACTTCCATCCCTGACAGATACCTTTGAACATGTCATAGAAGAACTCCTAGAAGARGAACAAAACATAAGGCAGAGTGAGGAGAACAAGGACTCAGATATGTATTCATCGAGGGTTATGCTGAGCACTCAAGTGCCTTTGGAGCCCCCTTTGCTTTTTCTTCTGGAGGAGTATAAAAATTACCTGGATGCTGCAAACATGTCCATGAGGGTACGGCGCCACTCAGACCCAGCCAGGCGTGGGGAATTAAGCGTATGTGACAGTATTAGCGAGTGGGTGACGGCAGCAGACAAGAAAACTGCGATAGATATGGCAGGTCAAACAGTCACTGTTCTTGAAAAAGTCCCAGTGCCTAAGGGTCAACTGAAACAATATTTCTATGAGACCAAATGCAATCCTATGGGCTACATGAAGGAWGGTTGCAGGGGCATCGACAAGAGGTACTGGAACTCGCAATGCCGAACTACCCAGTCTTACGTGCGYGCTCTCACCATGGATAGCAAAAAAAAAGTTGGTTGGCGCTTTATAAGAATAGACACTTCTTGTGTATGCACACTAGCCTTTTATTTATTATCCCCACCCTATGTTACATTGCCCCTATTCTCCTGGCAGTTGCTTTTCTTACCCTAATCGAACGCAAAGTCCTAGGCTACATACAACACCGTAAAGGCCCGAATATTGTCGGACCAATAGGCCTCCTCCAACCAATTGCAGATGGAATTAAACTATTTATTAAAGAACCAGTTCGCCCAACAACCTCATCACAAACCCTATTTCTTCTTACCCCAACCCTAGCCCTAGCTCTAGCAATAATCATCTGAACCCCCCTACCAATGCCCGTTTCACTCTCTGATATAAATCTTGGCATCCTCTTTATTCTAGCCCTCTCTAGCCTAACAGTTTACTCCATTTTAGGATCTGGATGAGCGTCCAACTCTAAATATGCCCTTATCGGCGCTCTACGAGCAGTTGCACAAACAATCTCATATGAAGTCACCCTAGCCCTAATTCTTCTATGCACAATCCTTCTATCAGGTAACTTCACACTACAAAACTTCAATATTACACAAGAACCAATTTGACTAATCATTCCAATCTGACCTATAACAATAATGTGATATATTTCAACTCTAGCAGAAACTAACCGAGCACCTTTTGATCTTACTGAAGGAGAATCAGAACTAGTTTCTGGATTCAATGTAGAATATGCAGGAGGCCCATTTGCACTATTTTTTTTAGCAGAATACGCAAACATCTTAATAATAAACACCATCTCCTCAATTATTTTCCTAGGCTCTACGACCATAATATTCCTCCCACTTACCACCACCTCACTTATAACTAAAGCTGCCCTACTCTCTATAGCTTTCTTATGAGTTCGAGCCTCTTACCCTCGATTCCGTTATGATCAACTCATACATCTAGTATGAAAAAATTTTCTCCCACTAACACTCGCACTAACCATTTGACATATTGCATTACCTATTTCCCTCATATTTACCCCACCAACCACACAGAACCATGACAGATAAATACAGGTTGCACCTCTCCGTTGCTGACCTGCTGTTTGTGTTCACGCTTCCGTTCTGGTCTGTGGATGCCGCCATTGGTTGGTACTTTAAAGAATTCTTGTGCAAAGCCGTCCACGTCATTTACACGGTCAACCTCTACAGCAGYGTCTTAATCTTGGCCTTTATCAGCTTGGATCGGTACTTGGCTATTGTCCACGCCACCAACAGCCAAGGATCTAGGAAACTCTTGGCGGAGAAAATTGTGTACGCTGGAGTGTGGCTTCCAGCAATTCTTTTGACTGTGCCCGACCTTGTATTTGCCAGCGTGTCAGACATAGAAGGCAACTATGTATGTGACC---------------------------------------------------AGCCTCTTCCCGTCTACCGATCAGCTGGAGCTGGTCACAGAGTTCCTGGGAGGGGACATGGTGAATCAAAGCTTCATCTGTGACCAGGATGACGAGACGTTTGTGAAGTCCATCATCATTCAGGACTGTATGTGGAGCGGCTTTTCTGCGGCAGCCAAGCTGGAGAAAGTGGTGTCGGAGAAGCTGGCATCTTACCAGGCTTCTAGGAAGGAGAGTTCTGTRTCCTCCCAAAACCAGCCGCAAAGCCCRCAGAAGGCTCCTGCCTGCCAGGAGAACGTCGGCCCCGTAGGAACCAGTAGGACCAGCAGTAGTTACCTACCGGACCCAAGTTCTGACTGCATAGACCCCTCAGTCTGCAGAGTCACCAGTGTTTCCCGGGAACGGGCACATGCAACCACTCTCTGAAAACATYAGGAAGTACGTCATGAGCCACTTCCGCTGGAATAAGTTTGGCAGAAGGAACAGCACCGGTAGCGATAGCAACAATGCAGGCTACAAACGGGAAGATATAGCCAACTATCCCATATTCAACTTGTTCCCAACTAGTGACAACCAAAACACACAAGATGGCAATTTGGAAGAAGAATCTATGGACAGACAAGACAATAAGAGGTCATATTCTATGGAACACTTCCGATGGGGCAAACCCGTCGGCAAGAAAAGGAGACCCATTAAGGTTTTCCCTAGYGATGCCGAGGAAGAGTCATCCGAAATCTACCCAACCGAGTACAGAAGAGAGTTGTCTGTAGAGATTGACTACCCTGATAGCAACTCTGAAGAAGACATTGACAACAGCGAAATGATGGAAAGCCCAGTGAAAAAAGGTCGGAAGTATAAAATGCATCATTTTCGATGGGAAGGTCCACCCAAAGACAAACGATACGGAGGATTCATGACCCCTGAGCGCAGTCAGACCCCTCTAATGACTCTTTTCAAAAATGCTATTATTAAAAAGGGCAAAGCCACTAGCGAAGAGCGAAAGAAATGGCAGGCAACACTTGACAAACACCTTAGGAAGAAGATGAATTTGAAGCCTATTATGAGAATGAATGGAAACTTTGCTCGAAAGCTCATGACCAAGGAAACAGTTGAGGCCATTTGCGAGCTAATACATTCCGAGGAGAGACAAGTGGCCCTCAAAGAACTTATGGACTTGTATCTCAAGATGAAACCAGTGTGGCGTACTTCATGCCCAGCCAAAGAGTGCCCGGAGTTGCTCTGCCAGTACAGTTACCACTCTCAGAGATTTGCTGAGCTCTTGTCCACCAAGTTCAAGTATAGATATGAGGGCAAGATCACCAATTACTTCCACAAAACCCTAGCCCATGTCCCAGAGATCATTGAACGTGATGGTTCCATTGGAGCTTGGGCAAGTGAAGGCAATGAGTCTGGTAATAAACTGTTCAACAGTGAGAATATGGAACGAGACTGTGTCSAACTTGACCCTTATGGCTCTTGGTTCGTCTGCTCCTGAAATTCTCCTTTCTGTGATTGAAGTATGTGGCCATAACTTTCAGGCTGGGGACCTCGGTCCCAGCACAATTGTCGGCAGTGCTGCATTCAATATGTTCATCATTATCGCTCTTTGTGTGTATGTGGTACCTGATGGAGAAACAAGAAGAATTAAACATCTTAGAGTTTTCTTTGTCACTGCAGCTTGGAGCATATTTGCCTATACTTGGCTGTATATGATCTTGTCCGTTTTTTCACCTGGTATCGTTGAAGTCTGGGAAAGTTTACTTACTTTTTTCTTCTTTCCTATTTGTGTTGTGTTTGCTTGGGTTGCAGACAGGAGGCTGTTGTTTTACAAATATGTCTACAAAAGGTACCGGGCTGGAAAGCAGAGGGGAATGATCATTGAAACCGAAGGAGATAGACCATCCTCCAAAGCTGATATCGAGATGGATGGTAAGGCTCTCAACTCCCACACAGAAAACTTCCTTGATGGGAAATCATAATAAAAAAAACCAATGGTGAGACCTCCACAACGACTATACGAGTATGGAATGAAACAGTTTCCAATTTAACGCTCATGGCACTTGGGTCATCTGCCCCTGAAATTCTTTTGTCATTGATTGAGGTMTGTGGTCATAATTTTRTTGCTGGAGATCTTGGTCCATCCACCATTGTTGGGAGTGCAGCATTTAACATGTTTATCATTATTGCTATTTGTGTCTATGTCATACCTGATGGTGAAGTTCGAAAGATCAAGCATCTTCGAGTATTTTTTGTGACTGCAGCCTGGAGCATCTTTGCATACATATGGTTATATATGATCCTTGCTGTGTTCTCTCCTGGAGTGGTGCAAGTGTGGGAAGGTTTGCTCACGTTGTTCTTTTTTCCTGTGTGTGTTGTCCTCGCCTGGGTGGCAGACCGACGTCTTCTCTTCTACAAATATATGCACAAAAAGTATC
CBG1099_H_aff_munozorum_EU663030   CAAGGTTTGGTCCTAACCTTGAAATCAATTATTACTTAATATACACATGCAAGTCTCCGCACCCCTGTGAAAACGCCCTTAAA-TCCCTATCAGGGATAAGGAGCTGATATCAGGCACAACAAAACTGCCCAAGACATCTAGCTACGCCACACCCACAAGGGAACTCAGCAGTGATTAACATTGAGCATAAGCGACAGCTTGACTCAGTTAAAGTAAAA-AGAGCCGGCAAATCTGGTGCCAGCCGCCGCGGTTACACCACGTGGCCCAAATTGACTTCTGTCGGCGTAAAGCGTGATTAAAGCCCAACTAC--CACTGGAATTAAACTAAAACTAAGCTGTGACACGCTTGTGCTTAAGAAAACCAAAAACGAAAGTTATTCCAAATTAACCAACTTGAACTCACGACAGCTGAAACACAAACTGGGATTAGATACCCCACTATGCTCAGCCGTAAACTTTAAATTACACCAA-AATCGCCCGGGAACTACGAGCAAAGCTTAAAACCCAAAGGACTTGACGGTACCCCACATCCACCTAGAGGAGCCTGTCCTATAATCGATACCCCCCGTTCAACCTCACCACTTCTAGCCAAATCAGCCTGTATACCTCCGTCGTCAGCTTACCACGTGAGCGCAAATCAGTGAGCCCAATGCCC-ACACGCCAACACGTCAGGTCAAGGTGCAGCAAATGAAGTGGGAAGAGATGGGCTACACTCTCTAATATAGAAAATACAAAAGACTACTTATGAAACCTAGTCTGAAGGCGGATTTAGAAGTAAAAAGAAAACACGAGCGTTC-TTTTTAACCAGGCACT-GGGGTGTGTACACACCGCCCGTCACCCTCCTCAAAG--CCAC-CACAAAGTAA-ACAACTAATTAATGCGACACAGAAGAGGCAAGTCGTAACATGGTAAGTATACCGGAAAACTAATTCCAACACTACCAAAGAACCCTTAAGTAATATTGAGTAATTCTATACAATTTATAGAAGATTTTATGTTAAAACTAGTAACAAGAAGAAGAACTTCTCACACA-ATGCAAGTGTAAATCAGACAGGACACCCCACTGATAATTA-ACACCCATGAACACAAAATAGTAACCACACAAGAAAACCCTAGT--ACA-CCATGTGTTAACCTTACACCAGAGCATTTCAAGAAAGATTAAAAGAAAAAGAAGGAACTCGGCAAA-TATTAACCTCGCCTGTTTACCAAAAACATCGCCTCTTGA-AT-TGATATAAGAGGTCCAGCCTGCCCAGTGACCATGTTCAACGGCCGCGGTATCCTAACCGTGCGAAGGTAGCGTAATCACTTGTTCTTTAAATAAGGACTAGTATGAACGGCACCACGAAGGTTACACTGTCTCCTATTTCTAATCAGTGAAACTAATCCCCCCGTGAAGAAGCGGGGATAAAAATATAAGACGAGAAGACCCTATGGAGCTTTAAACTAT-AAGGCATTTGCCCACATATTAAC-CAAATTTCAGAAAA-TCA-CTACTACCCAGGCAATATGA-CCCTTAGTTTTAGGTTGGGGTGACCGCGGAGCAAAAAATAACCTCCACATTGAAAGGAG--CCACTCCTTAGCCGAGAGCTACACCTCTACGCACCAACAAAAAGACATTAATTGACCCAATATTTTGATCAACGAACCAAGTTACCCTAGGGATAACAGCGCAATCCACTTCAAGAGCTCCTATCGACAAGTGGGTTTACGACCTCGATGTTGGATCAGGGTATCCCGGTGGTGCAGCCGCTACCAAAGGTTCG------------------------------------------------------------------------------------------------------------------------------------------------------------------------------------------------------------------------------------------------------------------------------TGATTTCATACTTCAGTTGCATGAAAGCTGCCCCTATGAAAGAAGCCAGTGTCAGAGGACAAAGTGGCCTGGCCTATCCGGGTCTTCGGACCCATGGTACTCTGGAGAGCATAGGTGGGCCAATGGGTAGTTCAAGAGGAGGTGGACTTCCATCCCTGACAGATACCTTTGAACATGTCATAGAAGAACTCCTAGAAGAGGAACAAAACATAAGGCAGAGTGAGGAGAACAAGGACTCAGATATGTATTCGTCGAGGGTTATGCTGAGCACTCAAGTGCCTTTGGAGCCCCCTTTGCTTTTTCTTCTGGAGGAATATAAAAATTACCTGGATGCTGCAAACATGTCCATGAGGGTACGGCGCCACTCCGACCCAGCCAGGCGTGGGGAATTGAGCGTATGTGACAGTATTAGCGAGTGGGTGACGGCAGCAGACAAGAAAACTGCGATAGATATGGCAGGTCAAACAGTCACTGTTCTGGAAAAAGTCCCAGTACCCAAGGGTCAACTGAAACAATATTTCTATGAGACCAAATGCAATCCTATGGGCTACATGAAGGAAGGTTGCAGGGGCATCGACAAGAGGTACTGGAACTCGCAATGCCGAACTACCCAGTCTTACGTGCGCGCTCTCACCATGGATAGCAAAAAAAAAGTTGGTTGGCGCTTTATAAGAATAGACACTTCTTGTGTATGCACACTAACATTCTATTTATTATCCCAACCCTTTGTTATATTGCCCCAGTTCTCCTGGCAGTTGCTTTTTTCACACTTATTGAACGCAAAGTCCTAGGTTATATACAACACCGCAAAGGCCCAAACATTGTAGGCCCCATAGGGCTACTCCAACCAATTGCAGACGGGGTAAAACTATTTATCAAAGAACCCATCCGCCCAACAACCTCATCACAAACCCTATTCCTTCTAACCCCAACCTTGGCCCTAGCACTAGCAATAATTATCTGAACCCCTCTGCCAATACCAATTTCACTTTCAGATATAAACCTAGGCATCCTGTTTGTCTTAGCCCTCTCTAGCCTAACAGTCTATTCTATCTTAGGATCAGGGTGAGCATCCAACTCTAAGTACGCCCTCATCGGAGCCCTACGAGCAGTTGCACAAACAATCTCATACGAAGTCACCCTAGCCCTGATCCTCTTATGCACCATCCTTATATCAGGCAACTTCACCCTACAAAACTTCAGCGTCACCCAAGAACCAATCTGACTTATTGTCCCAATTTGACCTATAGCAATAATATGGTACATCTCAACCCTAGCAGAAACTAACCGAGCACCTTTTGACCTAACCGAAGGAGAATCTGAACTAGTCTCCGGATTTAATGTAGAATACGCAGGAGGCCCATTCGCACTATTTTTCTTAGCAGAATATGCAAATATCCTTATAATAAATACCATCTCCACAATTATTTTCCTCGGATCCACAGCCATAATAATGCTACCACTAACAACCATAACACTCATAACAAAAGCTGCCACACTATCTATAGCATTCCTGTGAGTCCGAGCCTCTTACCCCCGATTTCGATATGACCAGCTTATACACTTAGTATGAAAAAACTTTCTACCTCTAACCCTAGCCCTAACAATCTGACACATTGCACTACCGATTTCCCTGATATATACCCCTCCAACCACACAGAACCATGACTGATAAGTACAGGTTGCACCTCTCCGTTGCTGACCTGCTGTTTGTGTTCACGCTTCCATTCTGGTCTGTGGATGCCGCCATTGGTTGGTATTTTAAAGAATTCTTGTGCAAAGCTGTCCACGTCATTTACACGGTCAACCTCTACAGCAGCGTCTTAATCTTGGCCTTTATCAGCTTGGATCGGTACTTGGCGATTGTCCACGCCACCAACAGCCAAGGATCTAGGAAACTGTTGGCGGAGAGAATTGTGTATGCTGGAGTGTGGCTTCCAGCTATTTTTTTGACTGTGCCCGACCTTGTATTTGCCAGCGTGTCGGACATAGAAGACAACTATGTGTGTGACCGAGCTCTTGCCCACCCCACCACGGTCCCCCAGCCGTAGATCCAGCCTGTCCAGCCTCTTTCCGTCTACCGATCAGCTGGAGCTGGTCACGGAGTTCCTGGGAGGGGACATGGTGAATCAAAGCTTCATCTGTGACCAGGATGACGAGACGTTTGTGAAGTCCATCATCATTCAGGACTGTATGTGGAGCGGCTTTTCTGCGGCAGCCAAGCTGGAGAAAGTGGTGTCGGAGAAGCTGGCATCTTACCAGGCTTCTAGGAAGGAGAGTTSTGTGTCCTCCCAAAACCAGCCGCAAAGCCCCCAGAAGGCTCCTACCTGCCAGGATAACATCAGCCCCATAGGAACCAGTAGGACCGGCAGCGGTTACCTACCGGACCCAAGTTCTGATTGCATAGACCCCTCGGTCTGCAGAGTCACCAGTATTTCCCGGGAACGGGCACATGCAACCACTCTCTGAAAACATCAGGAAATACGTCATGAGTCACTTCCGCTGGAATAAGTTTGGCAGAAGGAACAGCACTGGTAGCGATAGCAACAATGCAGGTTACAAACGGGAAGATATAGCCAACTACCCCATATTCAACCTGTTCCCAACTAGTGACAACCAAAACACACAAGATGGCAATTTGGAAGAAGAATCTATGGACAGACAAGACAATAAGAGGTCATATTCTATGGAACACTTCCGATGGGGTAAACCCGTTGGCAAGAAAAGGAGACCCATTAAGGTTTTCCCTAGTGATGCCGAGGAAGAGTCATCCGAAATCTACCCAACCGAGTACAGAAGAGAGTTGTCTGTAGAGATTGACTACCCTGATAGCAACTCTGAAGAAGACATTGACAACAGCGAGCTGATGGAAAGCCCAGTGAAAAAAGGTCGAAAGTATAAAATGCATCATTTTCGATGGGAAGGTCCACCCAAAGACAAACGATATGGAGGATTCATGACCCCTGAGCGCAGTCAGACCCCTCTAATGACTCTTTTCAAAAATGCCATTATTAAA----------CCACCAGCGAAGAACGAAAGAAATGGCAGGCAACACTTGACAAACACCTTAGGAAGAAGATGAATTTGAAGCCTATTATGAGAATGAATGGAAACTTTGCTCGAAAGCTCATGACCAAGGAAACAGTCGAGGCCATTTGTGAGCTAATACATTCTGAGGAGAGGCAAGTGGCCCTCAAAGAACTTATGGAGTTGTATCTCAAGATGAAACCAGTTTGGCGTTCTTCATGCCCAGCCAAAGAGTGCCCGGAGTTGCTCTGCCAGTACAGTTACCACTCTCAGAGATTTGCTGAGCTCTTGTCCACCAAGTTCAAGTATAGATATGAGGGCAAGATCACCAATTACTTCCACAAAACCCTAGCCCATGTCCCAGAGATTATTGAACGTGATGGTTCTATTGGAGCTTGGGCAAGTGAAGGCAACGAGTCTG--------------AACAGTGAGAATATGGAACGAGACTGTGTCCAACTTGACCCTTATGGCTCTTGGTTCATCTGCTCCTGAAATTCTCCTTTCTGTGATTGAAGTATGTGGCCATAACTTTCAGGCTGGGGACCTCGGTCCCAGCACAATTGTCGGCAGTGCTGCATTCAATATGTTCATCATTATCGCTCTTTGTGTCTATGTGGTACCTGATGGAGAAACAAGAAGAATTAAACATCTTCGAGTTTTCTTTGTCACTGCAGCTTGGAGCATATTTGCCTATACTTGGCTGTATATGATCTTGTCCGTTTTTTCACCTGGTATCGTTGAAGTCTGGGAAAGTTTACTTACTTTTTTCTTCTTTCCTATTTGTGTTGTGTTTGCTTGGGTCGCAGACAGGAGGCTGCTGTTTTACAAATATGTCTACAAAAGGTACCGGGCTGGAAAGCAGAGGGGAATGATCATTGAAACCGAAGGAGATAGACCATCCTCCAAAGCTGATATCGAGATGGATGGTAAGGCTCTCAACTCCCACACCGAAAATTTCCTTGATGGGAAATCATAATTAAAAAACCCAATGGTGAGACCTCCACAACGACTATTCGAGTATGGAATGAAACAGTTTCCAATTTAACGCTCATGGCACTTGGGTCATCTGCCCCTGAAATTCTTTTGTCATTGATTGAGGTATGTGGTCATAATTTTATTGCTGGAGATCTTGGTCCATCCACCATTGTTGGGAGTGCAGCATTTAACATGTTTATCATTATTGCTATTTGTGTCTATGTCATCCCTGATGGTGAAGTTCGAAAGATCAAGCATCTTCGAGTATTTTTTGTGACTGCAGCATGGAGCATCTTTGCATACATATGGTTATATATGATCCTTGCTGTGTTCTCTCCTGGAGTGGTGCAAGTGTGGGAAGGTTTGCTCACATTGTTCTTTTTTCCTGTGTGTGTTGTCCTCGCCTGGGTGGCAGACCGACGTCTTCTCTTCTACAAATATATGCACAAAAAGTATC
MAR503_H_ibama_EU663048   ------TTGGTCCTAACCTTGAAATCAATTATTACTTAATATACACATGCAAGTCTCCGCACCCCTGTGAAAACGCCCTTAAA-TCCCCTTTAGGGATAAGGAGCCGATATCAGGCACAACAAAACTGCCCAAGACATCTAGCTATGCCACACCCACAAGGGAACTCAGCAGTGATTAACATTGAACATAAGCGACAGCTTGACTCAGTTAAAGTAAGA-AGAGCCGGCAAATCTGGTGCCAGCCGCCGCGGTTACACCACGTGGCCCAAATTGATTTTTATCGGCGTAAAGCGTGATTAAAGTCCAACCGG--TATTGGAGTTAAACTAAAACTAAGCTGTGACACGCTTGTGTTTAAGAAAACCAAAAACGAAAGTTACTCCAAATTAAACAACTTGAACCCACGACAGCTGAAACACAAACTGGGATTAGATACCCCACTATGCTCAGCCGTAAACTTTAAATTACACCAA-AATCGCCCGGGAACTACGAGCAAAGCTTAAAACCCAAAGGACTTGACGGTACCCCACATCCACCTAGAGGAGCCTGTCCTATAATCGATATCCCCCGTTCAACCTCACCACTTCTAGCCAAATCAGCCTGTATACCTCCGTCGTCAGCTTACCACGTGAGCGCAACTTAGTGAGCCTAACGCCC-ACACGCCAATACGTCAGGTCAAGGTGCAGCAAATGAAGTGGGAAGAGATGGGCTACACTCTCTAATATAGAAAATACAGAAGACTACTTATGAAATCTAGTCTGAAGGCGGATTTAGAAGTAAAAAGAAAATACGAGCATTC-TTTTTAACCCGGCACT-GGGGTGTGTACACACCGCCCGTCACCCTCCTCAAAG--CCAT-CACAAAGTAA-ACAACAAACAAATGCAACACAGAAGAGGCAAGTCGTAACATGGTAAGTATAC-----AATTAATACCGACACTACTAAAGAATCCTTAAACAATACTGAGTAATTCTATACAA-ATATAGAAGATTTTATGTTAAAACTAGTAACAAGAAGAAGAACTTCTCCTACA-ATGCAGATGTAAATCAGATAGGACACACCACTGATAATTA-ACACTCATGAACATAAAGTAGTAACCCAACAAGAAAACCCTACT--ATA-CTGCGTGTTAACCTAACACTAGAGCATTTCAAGAAAGATTAAAAGAAAAAGAAGGAACTCGGCAAA-TATTAACCTCGCCTGTTTACCAAAAACATCGCCTCTTGA-AT-AAAAATAAGAGGTCCAGCCTGCCCAGTGACCATGTTCAACGGCCGCGGTATCCTAACCGTGCGAAGGTAGCGTAATCACTTGTTCTTTAAATAAGGACTAGTATGAACGGCACCACGAAGGTTACACTGTCTCCTCTTTCTAATCAGTGAAACTAATCTCCCCGTGAAGAAGCGGGGATGAACATATAAGACGAGAAGACCCTATGGAGCTTTAAACTAT-AAGGCACTTGCCCCACAT-AAAC-CAAATTTCAGAAAA-ACA-CTACCACCAAGGCAAGATGA-CCTTTAGTTTTAGGTTGGGGTGACCACGGAGCAAAAAAAAACCTCCACATTGAAAGGAA-CCCACTCCTTAGCCAAGAGCCACACCTCTACGCACCAAAAAAAAGACATTAATTGACCCAATATTTTGATCAACGAACCAAGTTACCCTAGGGATAACAGCGCAATCCACTTTCAGAGCCCCTATCGACAAGTGGGTTTACGACCTCGATGTTGGATCAGGGTACCCCGGTGGTGCAGCCGCTACCAAAGGTTCGTTTGTT-------------------------------------------------------------------------------------------------------------------------------------------------------------------------------------------------------------------------------------------------------------------------GATTTCATACTTCAGTTGCATGAAAGCTGCCCCTATGAAAGAAGCCAGTGTCAGAGGACAAAGTGGCCTGGCCTATCCGGGTCTTCGGACCCATGGTACTCTGGAGAGCATAGGTGGGCCAATGGGTAGTTCAAGAGGAGGTGGACTTCCATCCCTGACAGATACCTTTGAACATGTCATAGAAGAACTCCTAGAAGAGGAACAAAACATAAGGCAGAGTGAGGAGAACAAGGACTCAGATATGTATTCRTCGAGGGTTATGCTGAGCACTCAAGTGCCTTTGGAGCCCCCTTTGCTTTTTCTTCTGGAGGAGTATAAAAATTACCTGGATGCTGCAAACATGTCCATGAGGGTACGGCGCCACTCCGACCCAGCCAGGCGTGGGGAATTGAGCGTATGTGACAGTATTAGCGAGTGGGTGACGGCAGCAGACAAGAAAACTGCGATAGATATGGCAGGTCAAACAGTCACTGTTCTTGAAAAAGTCCCAGTACCCAAGGGTCAACTGAAACAATATTTCTATGAGACCAAATGCAATCCTATGGGCTACATGAAGGAAGGTTGCAGGGGCATCGACAAGAGGTACTGGAACTCGCAATGCCGAACTACCCAGTCTTACGTGCGCGCTCTCACCATGGATAGCAAAAAAAAAGTTGGTTGGCGCTTTATAAGAATAGACACTTCTTGTGTATGCACACTAACCTTCTATTTATTATCCCAACCCTCTGTTATATTGCCCCAATTCTCCTGGCAGTTGCTTTTTTTACCCTTATTGAACGCAAAGTCCTAGGCTACATGCAACACCGCAAAGGCCCCAACATCGTAGGCCCAATAGGCCTCCTCCAACCAATTGCAGATGGAGTAAAACTATTTATTAAAGAACCCATCCGCCCAACAACCTCATCACAAACCTTATTTCTACTAACCCCAACTTTAGCCCTAGCCTTAGCAATAATTATTTGAGCCCCCCTACCAATACCCATTTCACTTTCTGACATAAATCTGGGCATCCTATTTATTCTAGCCCTATCAAGCCTAACAGTTTACTCTATTCTAGGATCAGGATGAGCATCTAACTCAAAATATGCTCTTATTGGAGCCCTGCGAGCAGTTGCACAAACAATCTCATACGAGGTCACTCTAGCCCTAATCCTACTCTGCACCATCCTTATGTCAGGTAACTTCACCCTACAAAACTTCAGTGTTACCCAAGAACCAATCTGACTTGTCATCCCAATTTGACCTATAACAATAATATGATACATCTCAACCCTAGCAGAAACTAACCGAGCACCCTTTGATTTAACAGAAGGAGAGTCCGAACTCGTATCTGGGTTTAATGTGGAGTACGCAGGGGGCCCTTTTGCACTATTCTTCCTAGCAGAATATGCAAACATTCTAATAATAAACACCATCTCCACAATTATCTTCCTAGGCTCCACAGCCATAATCCTCTTACCACTAACCACTGTATCACTTATAACCAAAGCCGCTATACTATCTATAGCATTCCTATGAGTACGAGCCTCTTACCCACGATTCCGATACGACCAACTTATGCACCTAGTATGAAAAAACTTCCTCCCACTAACCCTAGCCCTAACCATTTGACACATTGCACTACCAATTTCCCTAATATATACCCCCCCAACCACACAGAACCATGACTGATAAGTACAGGTTGCACCTCTCCGTTGCTGACCTGCTGTTTGTGTTCACGCTTCCGTTCTGGTCTGTGGATGCCGCCATTGGTTGGTACTTTAAAGAATTCTTGTGCAAAGCCGTCCACGTCATTTACACGGTCAACCTCTACAGCAGCGTCTTAATCTTGGCCTTTATCAGCTTGGATCGGTACTTGGCGATTGTCCACGCCACCAACAGCCAAGGATCTAGGAAACTGTTGGCGGAGAGAATTGTGTACGCTGGAGTGTGGCTTCCAGCAATTCTTTTGACTGTGCCCGACCTTGTATTTGCCAGCGTGTCGGACATAGATGACAACTATGTGTGTGACCGAGCTCTTGCCCACCCCACCACGGTCCCCCAGCCGGAGGTCCAGCCTGTCCAGCCTCTTTCCGTCTACCGATCAGCTGGAGCTGGTCACGGAGTTCCTGGGAGGGGACATGGTGAATCAAAGCTTCATCTGTGACCAGGATGACGAGACGTTTGTGAAGTCCATCATCATTCAGGACTGTATGTGGAGCGGCTTTTCTGCGGCAGCCAAGCTGGAGAAAGTGGTGTCGGAGAAGCTGGCATCTTACCAGGCTTCTAGGAAGGAGAGTTCTGTGTCCTCCCAAAACCAGCCGCAAAGCCCGCAGAAGGCTCCTACCTGCCAGGATAACGTCAGCCCCATAGGAACCAGTAGGACCGGCAGCGGATACCTACCGGACCCAAGTTCCGATTGCATAGACCCCTCAGTCTGCAGAGTCACCAGTGTTTCCCGGGAACGGGCACATGCAACCGCTCTCTGAAAACATCAGGAAGTACGTYATGAGCCACTTCCGCTGGAATAAGTTTGGCAGAAGGAACAGCACCGGTAGCGATAGCAACAATGCAGGTTACAAACGGGAAGATATAGCCAACTACCCCRTATTCAACCTGTTCCCAACTAGTGACAACCAAAACACACAAGATGGCAATTTGGAAGAAGAATCTATGGACAGACAAGACAATAAGAGGTCATATTCTATGGAACACTTCCGATGGGGCAAACCCGTCGGCAAGAAAAGGAGACCCGTTAAGGTTTTCCCTAGTGATGCCGAGGAAGAGTCATCCGAAATCTACCCAACCGAGTACAGAAGAGAGYTGTCTGTAGAGATTGACTACCCTGATAGCAACTCTGAAGAAGACATTGACAACAGCGAGCTGATGGAAAACCCAGTGAAAAAAGGTCGGAAGTATAAAATGCATCATTTTCGATGGGAAGGTCCACCCAAAGACAAACGATACGGAGGATTCATGACCCCTGAGCGCAGTCAGACCCCTCTAATGACTCTTTTCAAAAATGCCATTATTAAAAAGGGCAAAGCCACCAGCGAAGAACGAAAGAAATGGCAGGCAACACTTGACAAACACCTTAGGAAGAAGATGAATTTGAAGCCTATTATGAGAATGAATGGAAACTTTGCTCGAAAGCTCATGACCAAGGAAACAGTTGAGGCCATTTGTGAGCTAATACATTCTGAGGAGAGGCAAGTGGCCCTCAAAGAACTTATGGACTTGTATCTCAAGATGAAACCAGTGTGGCGTACTTCATGCCCAGCCAAAGAGTGCCCGGAGTTGCTCTGCCAGTACAGTTACCACTCTCAGAGATTTGCTGAGCTCTTGTCCACCAAGTTCAAGTATAGATATGAGGGCAGGATCACCAATTACTTCCACAAAACCCTAGCCCATGTCCCAGAGATCATTGAACGTGACGGTTCTATTGGAGCTTGGGCAAGTGAAGGCAACGAGTCTGGTAATAAACTGTTCAACAGTGAGAATATGGAACGAGACTGTGTCCAACTTGACCCTTATGGCTCTCGGTTCGTCTGCTCCTGAAATTCTCCTTTCTGTGATTGAAGTATGTGGCCATAACTTTCAGGCTGGGGACCTCGGTCCCAGCACAATTGTTGGCAGTGCTGCATTCAATATGTTCATCATTATCGCTCTTTGCGTCTATGTGGTACCTGATGGAGAAACAAGAAGAATTAAACATCTTAGAGTTTTCTTTGTCACTGCAGCTTGGAGCATATTTGCCTATACTTGGCTGTATATGATCTTGTCCGTTTTTTCACCTGGTATCGTTGAAGTCTGGGAAAGTTTACTTACCTTTTTCTTCTTTCCTATTTGTGTTGTGTTTGCTTGGGTCGCGGACAGGAGGCTGTTGTTTTACAAATATGTCTACAAAAGGTACCGGGCTGGAAAGCAGAGGGGAATGATCATTGAAACCGAAGGAGATAGACCGTCCTCCAAAGCTGATATCGAGATGGATGGTAAGGCTCTCAACTCCCACACCGAAAACTTTCTTGATGGGAAATCATAATTAAAAAACCCAATGGTGAGACCTCCACAACGACTATTCGAGTATGGAATGAAACAGTTTCCAATTTAACGCTCATGGCACTTGGGTCATCTGCCCCTGAAATTCTTTTGTCATTGATTGAGGTATGTGGTCATAATTTTATTGCTGGAGATCTTGGTCCATCCACCATTGTTGGGAGTGCAGCATTTAACATGTTTATCATTATTGCTATTTGTGTCTATGTCATACCTGATGGTGAAGTTCGAAAGATCAAGCATCTTCGAGTATTTTTTGTAACTGCAGCATGGAGCATCTTTGCATACATATGGTTATATATGATCCTTGCTGTGTTCTCTCCTGGAGTGGTGCAAGTGTGGGAAGGTTTGCTCACGTTGTTCTTTTTTCCTGTGTGTGTTGTCCTCGCCTGGGTGGCAGACCGACGTCTTCTCTTCTACAAATATATGCACAAAAAGTATC
MAR544_I_tayrona_EU662997   CAAGGTTTGGTCCTGACCTTG-AATCAGTTATTACTTAATATACACATGCAAGTCTCCGCACCCCTGTGAAAACGCCCTTAAA-CCCCCTCTAGGGGTAAGGAGCCGGTATCAGGCACAATTTAACTGCCCAAGACACCTAGCTACGCCACACCCACAAGGGAACTCAGCAGTGATTAACATTGAACATAAGCGACAGCTTGATTCAGTTAAAGTAAAA-AGAGCCGGCAAATCTGGTGCCAGCCGCCGCGGTTACACCACGTGGCTCAAATTGATCTCTACCGGCGTAAAGCGTGATTAAAATCCCACCAC--CATTAGAGTTAAACTACAACTAAGCTGTGACACGCTTGTGCTTAAGAAATCCAAAAACGAAAGTTACTCCAACTTAACCAACTTGAACTCACGACAGCTGAGACACAAACTGGGATTAGATACCCCACTATGCTCAGCCGTAAACTTTAAATTACACCAA-AATCGCCAGGGAACTACGAGCAAAGCTTAAAACCCAAAGGACTTGACGGTACCCCACATCCACCTAGAGGAGCCTGTCCTATAATCGATACCCCCCGCTAAACCTCACCACTTCTAGCCCA-TCAGCCTGTATACCTCCGTCGTCAGCTTACCACGTGAGCGCAACTCAGTGAGCTTAACGCCC-ATACGCCAATACGTCAGGTCAAGGTGCAGCAAATGAAGTGGGAAGAGATGGGCTACACTCTCTAATATAGAAAATACGGAAGACTACCTATGAAACCTAGTCTAAAGGCGGATTTAGAAGTAAAAAGAAAACA-GAATGTCC-TTTTTAACCCGGCACT-GGGGTGTGTACACACCGCCCGTCACCCTCTTCAAATG-CCCA-TAAAAAGTAA-ATAACCAACCAGTGCAAAACAGAAGAGGCAAGTCGTAACATGGTAAGTATACCGG--AACCAATTCCAATACTACCTAAGAGCCCTTAAACAATATTGAGTAATTCTATACCA-CTATAGAATATTTTATGTTAAAACTAGTAACAAGAAGAAGAACTTCTCCTACA-ATGCAAATGTAAATCAGACAGGACACCCCGCTGATAATTA-ACACCCATGAACCAAAAGTAGCAACTCAACAAGAAAACCCTACT--AAA-CTTTATGTTAACCTGACACTAGAGCATTTCAAGAAAGATTAAAAGAAAAAGAAGGAACTCGGCAAA-TATTAACCTCGCCTGTTTACCAAAAACATCGCCTCTTGA--C-AAATATAAGAGGTCCAGCCTGCCCAGTGACTCTGTTCAACGGCCGCGGTATCCTAACCGTGCGAAGGTAGCGTAATCACTTGTTCTTTAAATGAGGACTAGTATGAATGGCACCACGAAGGTTATACTGTCTCCTCTTTCTAATCAGTGAAACTAATCTTCCCGTGAAGAAGCGGGAATGAACCTATAAGACGAGAAGACCCTATGGAGCTTTAAACTAT-GCAACACCTGCCGCAACT-TAAACTAACTTCCAGAAAAACCA-TATTTACCTCAACAGGATGA-TTGCCAGTTTTAGGTTGGGGTGACCGCGGAGTAAAAAACAACCTCCACATTGAAAGGAA-TTAACTCCTTAGCCAAGAGCCACACCTCCACGCATCAATAAAATGACATTAATTGACCCAATATTTTGACCAACGAACCAAGTTACCCTAGGGATAACAGCGCAATCCACTTCAAGAGCCCCTATCGACAAGTGGGTTTACGACCTCGATGTTGGATCAGGGTATCCCGGTGGTGCAGCCGCTACCAAAGGTTCGTTTGTT------------------------------------------------------------------------------------------------------------------------------------------------------------------------------------------------------------------------------------------------------------------------------------------------------------------AAGCCCGTGTCAGAGGACAAAGTGGCCTGGCCTATCCGGGTCTTCGGACCCATGGTACTCTGGAGAGCATAGGTGGGCCAATGGGTAGTTCAAGAGGAGGTGGACTTCCATCCCTGACAGATACCTTTGAACATGTCATAGAAGAACTCCTAGAAGAGGAACAAAACATAAGGCAGAGTGAGGAGAACAAGGACTCAGATATGTATTCGTCGAGGGTTATGCTGAGCACTCAAGTGCCTTTGGAGCCCCCTTTTCTTTTTCTTCTCGAGGAGTATAAAAATTACCTGGATGCTGCAAACATGTCCATGAGGGTACGGCGCCACTCAGACCCAGCCAGGCGTGGGGAATTGAGCGTATGTGACAGTATTAGCGAGTGGGTGACGGCAGCAGACAAGAAAACTGCGATAGATATGGCAGGTCAAACAGTCACTGTTCTTGAAAAAGTCCCAGTACCCAAGGGTCAACTGAAACAATATTTCTATGAGACCAAATGCAATCCTATGGGCTACATGAAGGAAGGTTGCAGGGGCATCGACAAGAGGTACTGGAACTCGCAATGCCGAACTACCCAGTCTTACGTGCGCGCTCTCACCATGGATAGCAAAAAAAAAGTTGG------------------------------------------AACCTCCTACTTATTATCCCCACTCTATGCTACATTGTCCCAATCCTTCTGGCAGTTGCTTTTCTTACCCTTATTGAACGCAAAGTTTTAGGCTATATACAACATCGCAAAGGACCAAATATTGTAGGCCCGATAGGCCTCCTTCAACCAATTGCAGATGGCGTAAAATTATTTATTAAAGAACCAATCCGCCCAACCACCTCATCACAAACTCTATTTCTTCTAGCCCCAACCCTAGCCTTTGCCCTAGCAATAATCATCTGAACACCACTACCAATGCCAATTTCCCTCTCTGACATGAACCTAAGCATTCTATTTATTTTAGCCCTATCCAGCCTAACAGTATACTCTATTCTGGGATCAGGATGAGCATCAAATTCCAAATACGCCCTTATTGGAGCCCTCCGAGCAGTTGCACAAACCATCTCATACGAGGTCACTCTAGCCCTAATTCTTCTATGCTCCATTCTTATGTCAGGCAACTTCACCCTACAAAATTTTAGTGTTACACAAGAACCAATCTGACTCCTCATCCCGATCTGACCAATAGCCATAATATGATACATTTCAACTCTAGCAGAAACTAACCGAGCACCATTTGACCTCACTGAAGGTGAATCCGAACTTGTCTCTGGATTTAATGTAGAATATGCAGGAGGACCATTTGCACTATTTTTTCTTGCAGAATACGCCAACATCCTAATAATAAACACTATTTCTTCAATTATTTTCCTAGGCTCCACAACTATAATTTTTCTACCAATAACAACCATAACTCTTATAACCAAAGCCACTATGCTTTCAATAGCATTCTTATGAGTTCGGGCCTCATACCCACGATTTCGCTACGACCAACTCATACACCTGGTCTGAAAAAACTTCCTCCCCCTAACCCTTGCTATAACCATCTGACACATTGCTTTTCCAATCTCACTTATGTATACCCCACCAACTACGCAGAACCATGACTGATAAGTACAGGTTGCACCTCTCCGTTGCTGACCTGCTGTTTGTGTTCACGCTTCCATTCTGGTCTGTGGATGCCGCCATTGGTTGGTACTTTAAAGAATTCTTGTGCAAAGCCGTCCAYGTCATTTACACGGTCAACCTCTACAGCAGCGTCTTAATCTTGGCCTTTATCAGCTTGGATCGGTACTTGGCGATTGTCCATGCAACCAACAGCCAAGGATCTAGGAAACTCTTGGCGGAGAAAATTGTGTACGCTGGAGTGTGGCTTCCAGCTATTTTGTTGACTGTGCCCGACCTTGTATTTGCCAGCGTGTCGGACATAGAAGGCAACTATGTGTGTGACCGAGCTGYTGCCCACCCCACCACGGTCCCCCAGCCGTAGATCCAGCCTGTCCAGCCTCTTTCCTTCTACTGATCAGCTGGAGCTGGTCACAGAGTTCCTGGGAGGGGACATGGTGAATCAAAGCTTCATCTGTGACCAGGATGACGAGACGTTTGTGAAGTCCATCATCATTCAGGACTGTATGTGGAGTGGCTTTTCTGCCGCAGCCAAGCTGGAGAAAGTGGTGTCGGAGAARCTGGCATCTTACCAGGCTTCTAGGAAGGAGAGTTCTGTATCCTCCCAAAACCAGCAGCAGATCCCACAGAAAGCTCCTACCTGCCAGGAAAACATCAGCCCCATAGGAACCAGTAGGACCAGCAGTGGTTTTCTGCAGGATCCAAGTTCTGAATGCATAGACCCTTCGGTCTGCAGAGTCACCCGTGTTTCCCGGGAACGGGCACATGCAACCACTCTCTGAAAACATCAGGAAGTACGTCATGAGCCACTTCCGCTGGAATAAGTTTGGCAGAAGGAACAACACCGGTAGCGATAGCAACAATGCAGGTTACAAACGGGAAGATATAACCAACTACCCCATATTCAACCTGTTCCCAACTAATGACAACCAAAACACACAAGATGGMAATTTGGAAGAAGAATCTATGGACAGACAAGACAATAAGAGGTCATATTCTATGGAACACTTCCGATGGGGAAAACCYGTTGGCAAGAAAAGGAGACCCATTAAGGTTTTCCCTAGTGATGCAGAGGAAGAGTCATCCGAAATCTACCCAACGGAGTACAGAAGAGAGTTGTCTGTAGAGATTGACTACCCCGATAGCAACTCTGAAGAAGACATCGATGACAGCGAGTTGATGGAAAGCCCAGTGAAAAAAGGTCGGAAGTATAAAATGCATCATTTTAGATGGGAAGGTCCACCYAAAGACAAACGATACGGAGGATTCATGACCCCTGAGCGCAGTCAGACCCCTCTAATGACTCTTTTCAAAAATGCCATCATTAAA---GGCAAAGCCACCAACGAAGAACGAAAGAAATGGCAGGCAACACTTGACAAACACCTTAGGAAGAAGTTGAATTTGAAGCCTATTATGAGAATGAATGGAAATTTTGCTCGAAAGCTCATGACCAAGGAAACAGTCGAGGCCATTTGCGAGCTAATACATTCCGAGGAGAGGCAAGTGGCCCTCAAAGAACTTATGGACTTGTATCTCAAGATGAAACCAGTGTGGCGTACTTCGTGCCCAGCCAAAGAGTGCCCGGAGTTGCTCTGCCAGTATAGTTACCACTCTCAGAGATTTGCTGAGCTCTTGTCCACCAAGTTCAAGTATAGATATGAGGGCAAGATCACCAATTACTTCCACAAAACCCTAGCCCATGTCCCAGAGATCATTGAGCGTGACGGTTCTATCGGAGC----------------------------------------AACAGTGAGAATATGGAACGAGACTGTGTCCAACTTGACCCTTATGGCTCTAGGTTCGTCAGCTCCTGAAATTCTCCTTTCTGTGATTGAAGTATGTGGCCATAACTTTGAGGCTGGGGACCTCGGTCCCAGCACAATAGTCGGCAGTGCTGCATTCAATATGTTCATCATTATCGCTCTTTGCGTCTATGTGGTACCTGATGGAGAAACAAGGAGGATTAAACATCTTAGAGTTTTCTTTGTCACTGCAGCTTGGAGCATATTTGCCTATACTTGGCTATATATGATCTTGTCCGTTTTTTCACCTGGTATCGTTGAAGTCTGGGAAAGTTTGCTTACTTTTTTCTTCTTTCCTATTTGTGTTTTGTTTGCTTGGGTTGCAGATAGGAGGCTGTTGTTTTATAAATATGTCTACAAAAGGTACCGGGCTGGAAAGCAGAGGGGAATGATCATTGAAACCGAAGGAGATAGACCATCCTCCAAAGCTGATATCGAGATGGATGGAAAGGCTCTCAACTCTCACACAGAAAACTTCCTTGATGGGAAATCATAATTAAAAAATCCAATGGTGAGACCTCCACAACGACTATTCGAGTATGGAATGAAACAGTTTCCAATTTAACGCTCATGTCACTTGGGTCATCTGCCCCTGAAATTCTTTTGTCATTGATTGAGGTATGTGGTCATAATTTTATTGCTGGAGATCTTGGTCCATCCACCATTGTTGGGAGTGCAGCATTTAACATGTTTATCATTATTGCTATTTGTGTCTATGTCATACCTGATGGTGAAGTTCGAAAGATCAAGCATCTTCGAGTATTTTTTGTGACTGCAGCATGGAGCATCTTTGCATACATATGGTTATATATGATCCTTGCTGTGTTCTCTCCTGGAGTGGTGCAAGTGTGGGAAGGTTTGCTCACGTTGTTCTTTTTTCCTGTGTGTGTTGTCCTTGCCTGGGTGGCAGACCGACGTCTTCTCTTCTACAAATATATGCACAAAAAGTATC
AVV119_N_posadae_EU663058   ------TTGGTCCTGACCTTGAGGTCAATTATTACTTAATATACACATGCAAGTCTCCGCACCCCTGTGAAAACGCCCTTAAA-TCCCCCCTAGGGATAAGGAGCTGGTATCAGGCACAACTAAACTGCCCAAAACACCTAGCTACGCCACACCCACAAGGGAACTCAGCAGTGATTAACATTGAGCATAAGCGACAGCTTGACTCAGTTAAAGTAAAATAGAGCCGGCAAATCTGGTGCCAGCCGCCGCGGTTACACCACGTGGCTCAAATTGACCTTTATCGGCGTAAAACGTGATTAAAGTGCCACCTC--AATTAGAGTTAAACTAAGACTAAGCTGTGACACGCTTGTACTTAAGAAGCCCAAAGACGAAAGTTACTCCAACTCAACCAACTTGAACCCACGACAGCTGAGACACAAACTGGGATTAGATACCCCACTATGCCCAGCCGTAAACTTTAAATTACACCCATTATCGCCAGGGAACTACGAGCAAAGCTTAAAACCCAAAGGACTTGACGGTACCCCACATCCACCTAGAGGAGCCTGTCCTATAATCGATACCCCCCGCTAAACCTCACCACTTCTCGCCCACTCAGCCTGTATACCTCCGTCGTCAGCTTACCACGTGAGCGCAACTCAGTGAGCTCAATGCCC-ATACGCCAACACGTCAGGTCAAGGTGCAGCAAATGAAGTGGGAAGAGATGGGCTACACTCTCTAATATAGAAGATACGAAAGACTACCTATGAAACCTAGTCTAAAGGCGGATTTAGAAGTAAAAAGAAAAAA-GAATGTCC-TTTTTAACCCGGCACT-GGGGTGTGTACACACCGCCCGTCACCCTCTTCAAAG--CCAC-CAAAAAGTAA-ATAACTAGCCACAGCACAACAGAAGAGGCAAGTCGTAACATGGTAAGTATAC---------------------------------TTACACAATACTGAGTAATTCTATACCC-CTATAGAAGATTTCATGTTAAAACTAGTAACAAGAAGAAGAACTTCTCCTAAA-ATGTAAATGTAAGTCAGACAGGACGCCCCACTGACAATTA-ACACCCATGAACAGAAAGTAGTAACTTAACAAGAAAACTCTACT--ACA-CCATGTGTTAACCTAACACTAGAACATTACAAGAAAGATTTAAAGAAAGAGAAGGAACTCGGCAAA-TATTAACCTCGCCTGTTTACCAAAAACATCGCCTCTTGA--A-AAATATAAGAGGTCCAGCCTGCCCAGTGACTCTGTTCAACGGCCGCGGTATCCTAACCGTGCGAAGGTAGCGTAATCACTTGTTCTTTAAATGAGGACTAGTATGAACGGCACCACGAAGGTTACACTGTCTCCTCTTTCCAATCAGTAAAACTAATCTCCCCGTGAAGAAGCGGGGATAAACATATAAGACGAGAAGACCCTATGGAGCTTTAAACAAT-ACAACACCTGCTCTAATT-TAAT-TAACTTCCAGAAAGCCCC-CATTTACCAATGCAGGATGA-TTGCCAGTTTTAGGTTGGGGTGACCGCGGAGCACAAAACAACCTCCACATTGAAAGGAG-CCTACTCCTTAGCTAAGAGCCACGCCTCCACGCATCAACAAAATGACATTAATTGACCCAATATATTGATCAACGAACCAAGTTACCCTAGGGATAACAGCGCAATCCACTTTAAGAGCCCCTATCGACAAGTGGGTTTACGACCTCGATGTTGGATCAGGGTGTCCCGGTGGTGCAGCCACTACCAAAGGTTCGTTTGTT------------------------------------------------------------------------------------------------------------------------------------------------------------------------------------------------------------------------------------------------------------------------TTATTTCATACTTCAGTTGCATGAAAGCTGCCCCTATGAAAGAAGCCAGTGTCAGAGGACAAAGTGGCCTGGCCTATCCGGGTCTTCGGACCCATGGTACTCTGGAGAGCATAGGTGGSCCAATGGGTAGTTCCAGAGGAGGTGGACTTCCATCCCTGACAGATACCTTTGAACATGTCATAGAAGAACTCCTAGAAGAGGAACAAAACATAAGGCAGAGTGAGGAGAACAAGGACTCAGATATGTATTCGTCGAGGGTTATGCTGAGCACTCAAGTGCCTTTGGAGCCCCCTTTGCTTTTTCTTCTCGAGGAGTATAAAAATTACCTGGATGCTGCAAACATGTCCATGAGGGTACGGCGCCACTCAGACCCAGCCAGGCGTGGGGAATTGAGCGTATGTGACAGTATTAGCGAGTGGGTGACGGCAGCAGACAAGAAAACTGCGATAGATATGGCAGGTCAAACAGTCACCGTTCTTGAAAAAGTCCCAGTACCCAAGGGTCAACTGAAACAATATTTCTATGAGACCAAATGCAATCCTATGGGCTACATGAAGGAAGGTTGCAGGGGCATCGACAAGAGGTACTGGAACTCGCAATGCCGAACTACTCAGTCTTACGTGCGCGCTCTCACCATGGATAGCAAAAAAAAAGTTGGCTGGCGCTTTATAAGAATAGACACTTCTTGTGTATGCACACTAACCTATGATTTATTATTCCCACCCTCTGCTACATTATTCCTATCCTTCTGGCAGTTGCTTTCCTTACCTTAATTGAACGCAAAGTCTTAGGCTACATACAACATCGTAAAGGACCTAACATTGTAGGACCAATGGGCCTTCTTCAGCCAATCGCAGATGGCGTGAAGCTATTCATTAAAGAGCCCATTCGCCCAACAACCTCATCACAAACCCTATTTCTGCTCGCACCAACGCTAGCCTTAGCCCTAGCAATAATTATTTGAACCCCCCTACCAATGCCTACACCACTATCTGACATAAACCTGGGAATCTTATTTATTCTAGCCCTCTCAAGCCTAACAGTCTACTCGATCCTCGGATCAGGGTGAGCCTCAAACTCAAAATATGCCTTAATCGGAGCCCTACGAGCAGTTGCACAAACAATCTCATATGAGGTCACCCTAGCGCTAATTCTTCTCTGCTCCATCCTTTTGTCAGGTAACTTCACCTTACAAAACTTTAACATCACCCAAGAATCAATTTGACTCTTCATCCCAATCTGACCCATGGCTATAATATGATATATCTCAACCCTAGCAGAAACCAATCGAGCACCATTTGACCTCACCGAGGGGGAATCTGAGCTTGTTTCTGGGTTTAATGTAGAGTATGCAGGGGGCCCATTTGCACTATTCTTCTTAGCAGAATACGCAAACATCCTAATGATAAACACCATCTCTTCAATCATCTTCCTAGGCTCTGCAGCTATAATCTTTCTCCCTCTCACAACCATATCTCTAATAACCAAAGCTGCCCTACTCTCTATGGTATTCTTATGGGTCCGAGCTTCTTATCCACGGTTTCGCTATGATCAACTCATACACCTAGTCTGAAAAAACTTCCTACCACTAACCCTTGCCCTAACCATTTGACACATTGCCTTCCCAATCTCCTTTATGTACACCCCACCAATTACACAGAACCATGACTGATAAGTACAGGTTGCACCTCTCCGTCGCTGACCTGCTGTTTGTGTTCACGCTTCCGTTCTGGTCTGTGGATGCCGCCATTGGTTGGTACTTTAAAGAATTCTTGTGCAAAGCCGTCCACGTCATTTACACGGTCAACCTCTACAGCAGCGTCTTAATCTTGGCCTTTATCAGCTTGGATCGGTACTTGGCGATTGTCCACGCCACCAACAGCCAAGGATCTAGGAAACTCTTGGCGGAGAAAATTGTGTACGCCGGAGTGTGGCTTCCAGCTATTTTGTTGACTGTGCCCGACATTGTATTTGCCAGCGTGTCGGACATAGAAGGCAACTACGTGTGTGACCGAGCTGTTGCCCACCCCGCCACGGTCCCCCAGCCGGAGATCCAGCCTGTCCAGCCTCTTTCCGTCTACCGATCAGCTGGAGCTGGTCACAGAGTTCCTGGGAGGGGACATGGTGAATCAAAGCTTCATCTGTGACCAGGATGACGAGACCTTTGTGAAGTCCATCATCATTCAGGACTGTATGTGGAGCGGCTTTTCTGCGGCGGCCAAGCTGGAGAAAGTGGTGTCGGAGAAGCTGGCGTCTTACCAGGCTTCTAGGAGGGAGAGTTCTGTATCCCCCCAAAACCAGCCGCAAAGCCCGCAGAAGGCTCCTACCTGCCAGGAGAACATCAGCCCCATAGGAACCAGTAGGACCGGCAGCGGTTTCCTACAGGACCCAAGTTCTGAATGCATAGACCCTTCAGTCGGCAGAGTCACCAGTGTTTCCCGGGAACGGGCACATGCAACCACTCTCTGAAAACATTAGGAAGTACGTCATGAGCCACTTCCGGTGGAATAAGTTTGGCAGAAGGAACAACACCGGTAGCGATAGCAACAATGCAGGTTACAAACGGGAAGATATAGCCAACTACCCCATATTCAACCTGTTCCCAACTAGTGACAACCAAAACACACAAGATGGMAATTTGGAAGACGAAYCTATGGACAGACAAGATAATAAGAGGTCATATTCTATGGAACACTTCCGATGGGGCAAACCCGTCGGCAAGAAAAGGAGACCCGTTAAGGTTTTCCCTAGTGATGCAGAGGAAGAGTCATCCGAAATCTACCCAACGGAGTACAGAAGAGAGTTGTCCGTAGAGATTGACTACCCCGATAGCAACTCTGAAGAAGATATCGATGACAGCGAGTTGATGGAAAGCCCAGTGAAAAAAGGTCGAAAGTATAAAATGCAYCATTTTCGATGGGAGGGTCCACCCAAAGACAAACGGTATGGAGGATTCATGACCCCTGAGCGCAGTCAGACCCCTCTAATGACTCTTTTCAAAAATGCCATTATTAAAAAGGGCAAAGCCACCAAGGAAGAACGAAAGAAATGGGAGGCAACACTTGACAAACACCTTAGGACGAAGTTGAACTTGAAGCCTATTATGAGAATGAATGGAAACTTTGCTCGAAAGCTCATGAGCAAGGAAACAGTCGAGGCCATTTGCGAGCTAGTACATTCCGAGGAGAGGCAAGTGGCCCTCAAAGAACTTATGGACTTGTATCTCAAGATGAAACCAGTGTGGCGTTCTTCATGCCCAGCCAAAGAGTGCCCAGAGTTGCTCTGCCAGTACAGTTACCACTCTCAGAGATTTGCTGAGCTCTTGTCCACCAAGTTCAAGTATAGATATGAGGGCAARATCACCAATTACTTCCACAAAACCCTAGCCCATGTCCCGGAGATCATTGAACGTGACGGTTCTATCGGAGCTTGGGCAAGTGAAGGTAACGAGTCTGGTAATAAACTGTTCAACGGTGAGAATATGGAACGAGACTGTGTCCAACTTGACTCTTATGGCTCTTGGTTCGTCTGCTCCTGAAATTCTCCTTTCTGTAATTGAAGTATGTGGCCATAACTTTCAGGCTGGGGACCTCGGTCCCAGCACAATTGTCGGCAGTGCTGCATTCAATATGTTCATCATTATTGCTCTGTGCGTCTATGTGGTACCTGATGGAGAAATAAGGAGGATTAAACATCTTAGAGTTTTCTTTGTCACCGCAGCTTGGAGCATATTTGCCTATACTTGGCTGTATATGATCTTGTCCGTTTTTTCACCTGGTATCGTTGAAGTCTGGGAAAGTTTACTTACTTTTTTCTTCTTTCCTATTTGTGTTATGTTTGCTTGGGTCGCAGACAGGAGGCTGTTGTTTTACAAATATGTCTACAAAAGGTACCGGGCTGGAAAGCAGAGGGGAATGATCATTGAAACCGAAGGAGATAGACCATCCTCCAAAGCTGATATCGAGATGGATGGTAAGGCTCTCAACTCCCACACAGAAAACTTTCTTGATGGGAAATCATAATTAAAAAACCCAATGGTGAGACCTCCACAACAACTATTCGAGTGTGGAATGAAACAGTTTCCAATTTAACGCTCATGGCACTTGGGTCATCTGCCCCTGAAATTCTTTTGTCATTGATTGAGGTATGTGGTCATAATTTTATTGCTGGAGATCTTGGTCCATCCACCATTGTTGGGAGTGCAGCATTTAACATGTTTATCATTATTGCTATTTGTGTCTATGTCATACCTGATGGTGAAGTTCGAAAGATCAAGCATCTTCGAGTATTTTTTGTGACTGCAGCATGGAGCATCTTTGCATACATATGGTTATATATGATCCTTGCTGTGTTCTCTCCTGGAGTGGTGCAGGTGTGGGAAGGTTTGCTCACGTTGTTCTTTTTTCCTGTGTGTGTTGTCCTCGCCTGGGTGGCAGACCGACGTCTTCTCTTCTACAAATATATGCACAAAAAGTATC
CBG1488_N_bejaranoi_EU663059   CAAGGTTTGGTCCTGACCTTGAAATCAGTTATTACTTAATATATACATGCAAGTTTCCGCACCCCTGTGAAAACGCCCTTAAATTCCCCACTAGGGAAAAGGAGCCGGTATCAGGCACAACAAAATCGCCCAAGACACCTAGCTACGCCACACCCACAAGGGAACTCAGCAGTAATTAACATTGAGCATAAGCGACAGCTTGACTCAGTTAAAGTAAAA-AGAGCCGGCAAATCTGGTGCCAGCCGCCGCGGTTACACCACGTGGCTCAAATTGATCTCTACCGGCGTAAAGCGTGATTAAAGTTCTACCTC--CGTTAGAGTCAAACTAAAACTAAGCTGTGACACGCTTGTATTTGAGAAGCCCAAAGACGAAAGTTACTCCAATTTAACCAACTTGAACCCACGACAACTGAGACACAAACTGGGATTAGATACCCCACTATGCTCAGTCGTAAACTTTAAATTACACCCACTATCGCCAGGGAACTACGAGCAAAGCTTAAAACCCAAAGGACTTGACGGTACCCCACATCCACCTAGAGGAGCCTGTCCTATAATCGATACCCCCCGCTAAACCTCACCACTTTTCGCCCATTCAGCCTGTATACCTCCGTCGTCAGCTTACCACGTGAGCGCAACTCAGTGAGCTCAATGCCC-ATACGCCAACACGTCAGGTCAAGGTGCAGCAAATGAAGTGGGAAGAGATGGGCTACACTCTCTAACATAGAAAATACAAAAGACTACCTATGAAACCTAGTCTGAAGGCGGATTTAGAAGTAAAAAGAAAAAA-GAATGTTC-TTTTTAACCCGGCACT-GGGGTGTGTACACACCGCCCGTCACCCTCTTCAAGG--CCAT-CTAAAAGTAA-ATAACCAACCATTGCACAACAGAAGAGGCAAGTCGTAACATGGTAAG-ATACCGGA-AACCAATCCCTCCACTTCTAAAGAACCCTCACACAATACTGAGTAATTCTATAGTC-CTATAGAAAATTTTATGTTAAAACTAGTAACAAGAAGAAGAACTTCTCCTAT--ATGCAAGTGTAAATCAGACAGGACATCCCACTGACAATTA-GCACCAATGAATGTAAAGCAGCAACCTAACAAGAAAACCCTTCT--ACA-CCATGTGTTAACCTAACACCAGAGCATTACAAGAAAGATTTAAAGAAAGAGAAGGAACTCGGCAAA-TAATAACCCCGCCTGTTTACCAAAAACATCGCCTCTTGA--A-AAACATAAGAGGTCCAGCCTGCCCAGTGACCCTGTTCAACGGCCGCGGTATCCTAACCGTGCGAAGGTAGCGTAATCACTTGTTCTTTAAATGAGGACTAGTATGAACGGCCCCACGAAGGTTATACTGTCTCCTCTTTCTAATCAGTGAAACTAATCTCCCCGTGAAGAAGCGGGGATGAATATATAAGACGAGAAGACCCTATGGAGCTTTAAACCAC-ACAACACCTGCTTTCAAC-TTAA-CTACTTCCAGAAAAACCC-CCTTTATCCCCGCAGAATGA-TTGTCAGTTTTAGGTTGGGGTGACCGCGGAGCACAAAATAACCTCCACATTGAAAGGAA-CCCACTCCTTAGCTAAGAGCCACGCCTCCACGCATCAATAAAATGACATTAATTGACCCAATGTATTGATCAACGAACCAAGTTACCCTAGGGATAACAGCGCAATCCACTTTAAGAGCCCCTATCGACAAGTGGGTTTACGACCTCGATGTTGGATCAGGGTGTCCCGGTGGTGCAGCCGCTACCAAAGGT---------------------------------------------------------------------------------------------------------------------------------------------------------------------------------------------------------------------------------------------------------------------------------TTATTTCATACTTCAGTTGCATGAAAGCTGCCCCTATGAAAGAAGCCAGTGTCAGAGGACAAAGTGGCCTGGCCTATCCGGGTCTTCGGACCCATGGTACTCTGGAGAGCATAGGTGGGCCAATGGGTAGTTCCAGAGGAGGTGGACTTCCATCCCTGACAGATACCTTTGAACATGTCATAGAAGAACTCCTAGAAGAGGAACAAAGCATAAGGCAGAGTGAGGAGAACAAGGACTCAGATATGTATTCGTCGAGGGTTATGCTGAGCACTCAAGTGCCTTTGGAGCCCCCTTTGCTTTTTCTTCTCGAGGAGTATAAAAATTACCTGGATGCTGCAAACATGTCCATGAGGGTACGGCGCCACTCAGACCCAGCCAGGCGTGGGGAATTGAGCGTATGTGACAGTATTAGCGAGTGGGTGACGGCAGCAGACAAGAAAACTGCGATAGATATGGCAGGTCAAACAGTCACCGTTCTTGAAAAAGTCCCAGTACCCAAGGGTCAACTGAAACAATATTTCTATGAGACCAAATGCAATCCTATGGGCTACATGAAGGAAGGTTGCAGGGGCATCGACAAGAGGTACTGGAACTCGCAATGCCGAACTACCCAGTCTTACGTGCGCGCTCTCACCATGGATAGCAAAAAAAAAGTTGGTTGGCGCTTTATAAGAATAGACACTTCTTGTGTATGCACACTAACCTCTGATTTATCATTCCCACCCTCTGCTACATTATTCCTATTCTTCTGGCAGTTGCTTTTCTTACCCTAATCGAACGCAAAGTTTTAGGCTACATACAACACCGTAAAGGCCCTAACGTCGTCGGACCAATAGGCCTCCTCCAACCAATTGCAGATGGCGTAAAACTATTTATCAAAGAACCCATCCGCCCAGCCACCTCGTCACAAACCCTATTTCTGCTGGCCCCAACCCTGGCCTTCACCCTAGCAATAATTATCTGAACCCCCTTACCGATGCCCGCCCCACTGTCTGATATAAACCTAGGAATCTTATTTATCCTGGCCCTCTCAAGCCTTACGGTCTACTCCATCCTTGGTTCAGGGTGGGCCTCCAATTCAAAATATGCCCTAATCGGAGCCCTACGAGCAGTTGCACAAACAATCTCATACGAAGTCACCCTAGCCTTAATCCTCCTCTGCTCTATTCTCTTGTCAGGCAACTTCACCCTACAAAATTTCAACATCACCCAAGAGTCAATCTGGCTTTTCATCCCAATTTGACCAATAGCCATAATATGATATATTTCAACCCTAGCAGAAACCAACCGAGCACCATTTGATCTGACTGAAGGGGAGTCTGAACTCGTCTCTGGTTTCAACGTAGAATATGCAGGAGGCCCATTTGCTCTATTTTTTCTAGCGGAATATGCAAATATCCTGATAATAAACACTATTTCTTCAATTATTTTTCTAGGCTCTGCAGCCATAATCTTCCTCCCCCTCACAACCATATCCCTAATAACTAAAGCCGCATTACTCTCCATAGTGTTCTTATGGGTCCGAGCCTCTTACCCACGATTCCGTTATGACCAGCTAATACATCTAGTCTGAAAAAACTTTCTACCACTAACCCTCGCCCTAACTATTTGACACATTGCCCTCCCAATCTCATTTATACTCACCCCCCCCATTACACAGAACCATGACTGATAAGTACAGGTTGCACCTGTCCGTCGCTGACCTGCTGTTTGTGTTCACGCTTCCGTTCTGGTCTGTGGATGCCGCCATTGGTTGGTACTTTAAAGAATTCTTGTGCAAAGCCGTCCACGTCATTTACACGGTCAACCTCTACAGCAGCGTCTTAATCTTGGCCTTTATCAGCTTGGATCGGTACTTGGCGATTGTCCAYGCCACCAACAGCCAAGGATCTAGGAAACTCTTGGCGGAGAAAATTGTGTACGCCGGAGTGTGGCTTCCAGCTATTTTGTTGACTGTGCCCGACCTTGTATTYGCCAGCGTGTTGGACATAGGAGGCAACTACGTGTGTGACCGAGCTGTTGCCCACCCCGCCACGGTCCCCCAGCCGGAGATCCAGCCTGTCCAGCCTCTTTCCATCTACCGATCAGCTGGAGCTGGTCACAGAGTTCCTGGGAGGGGACATGGTGAATCAAAGCTTCATCTGTGACCAGGATGACGAGACCTTTGTGAAGTCCATCATCATTCAGGACTGTATGTGGAGTGGCTTTTCTGCGGCGGCCAAGCTGGAGAAAGTGGTGTCGGAGAAGCTGGCGTCTTACCAGGCTTCTAGGAGGGAGAGTTCTGTATCCCCCCAAAACCAGCCGCAAAGCCCACAGAAGGCTCCTACMTGCCAGGAGAACATCAGCCCCATAGGAACCAGTAGGACCAGCAGCGGTTTCCTACAGGACCCAAGTTCTGAATGCATAGACCCTTCGGTCTGCAGAGTCACCAGTTTTTCCCGGGAATGGGCACATGCAACCACTCTCTGAAAACATCAGAAAGTACGTCATGAGCCACTTTCGCTGGAATAAGTTTGGCAGAAGGAACAACACCGGTAGCGATAGCAACAATGCAGGTTACAAACGGGAAGATATTGCCAACTACCCCATATTCAACCTGTTCCCAACTAGTGACAACCAAAACACACAAGATGGCAAYTTGGAAGACGAATCTATGGACAGACAAGACAATAAGAGGTCATATTCTATGGAACACTTCCGATGGGGCAAACCCGTCGGCAAAAAAAGGAGACCCGTTAAGGTTTTCCCTAGTGATGCAGAGGAAGAGTCATCCGAAATCTTCCCAACGGAGTACAGAAGAGAGTTGTCCGTAGAGATTGACTACCCCGATAGCAACTCTGAAGAAGATATCGATGACAGCGACTTGATGGARAGCCCAGTGAAAAAAGGTCGAAAGTATAAAATGCATCATTTTCGATGGGAGGGTCCACCCAAAGACAAACGGTACGGAGGATTCATGACCCCTGAGCGCAGTCAGACCCCTCTAATGACTCTTTTCAAAAATGCCATTATTAAAAAGGGCAAAGCCACCAAGGAAGAACGAAAGAAATGGCAGGCAACACTTGACAAACACCTTAGGAAGAAGTTGAATTTGAAGCCTATTATGAGAATGAATGGAAACTTTGCTCGWAGGCTCATGAGCAAGGAAACAGTCGAGGCCATTTGCGAGCTAATAAATTCCGAGGAGAGGCAAGTGGCCCTCAAAGAACTTATGGAMTTGTATCTCAAGATGAAACCAGTGTGGCGTTCTTCATGCCCAGCCAAAGAGTGCCCGGAGTTGGTCTGCCAGTACAGTTACCACTCTCAGAGATTTGCTGAGCTCTTGTCCACCAAGTTCAAGTATAGATATGAGGGCAAGATCACCAATTACTTCCACAAAACCTTAGCCCATGTCCCTGAGATCATTGAACGTGACGGTTCTATCGGAGCTTGGGCAAGTGAAGGTAACGAGTCTGGTAATAAACTGTTCAACAGTGAGAATATGGAACGAGACTGTGTCCAACTTGACTCTTATGGCTCTTGGTTCRTCTGCTCCTGAAATTCTCCTTTCTGTAATTGAAGTATGTGGCCATAACTTTGAGGCTGGGGACCTCGGTCCCAGCACAATTGTCGGCAGTGCTGCATTCAATATGTTCATCATTATTGCTCTGTGYGTCTATGTGGTACCTGATGGAGAAACAAGGAGGATTAAACATCTTAGAGTTTTCTTTGTCACCGCAGCTTGGAGCATATTTGCCTATACTTGGCTGTATATGATCTTGTCCGTTTTTTCACCTGGTATCGTTGAAGTCTGGGAAAGTTTACTTACTTTTTTCTTCTTTCCTATTTGTGTTTTGTTTGCTTGGGTCGCAGACAGGAGGCTGTTGTTTTACAAATATGTCTACAAAAGGTACCGGGCTGGAAAGCAGAGGGGAATGATCATTGAAACCGAAGGAGATAGACCATCCTCCAAAGCTGATATCGAGATGGATGGTAAGGCTCTCAACTCCCACACAGAAAACTTCATTGATGGGAAATCATAATTAAAAAACCCAACGGTGAGACCTCCACAACGACTATTAGAGTGTGGAATGAAACAGTTTCCAATTTAACGCTCATGGCACTTGGGTCATCTGCCCCTGAAATTCTTTTGTCATTGATTGAGGTATGTGGTCATAATTTTATTGCTGGAGATCTTGGTCCATCCACCATTGTTGGGAGTGCAGCATTTAACATGTTTATCATTATTGCTATTTGTGTCTATGTCATACCTGATGGTGAAGTTCGAAAGATCAAGCATCTTCGAGTATTTTTTGTGACTGCAGCATGGAGCATCTTTGCATACATATGGTTATATATGATCCTTGCTGTGTTCTCTCCTGGAGTGGTGCAGGTGTGGGAAGGTTTGCTCACKTTGTTCTTTTTTCCTGTGTGTGTTGTCCTCGCCTGGGTGGCAGACCGACGTCTTCTCTTCTACAAATATATGCACAAAAAGTATC
MAD1857_A_ruthveni_EU662973   AAAGGTTTGGTCCTGACCTTGGAATCAGTTATTACTTGATGTACACATGCAAGTCTCCGCACCCCTGTGAAAACGCCCTTAAA-TCCCCGATAGGGATAAGGAGCTGGTATCAGGCACGAAAAATCTGCCCAAAACACCTAGCTACGCCACACCCACAAGGGAACTCAGCAGTGATTAACATTAAACATGAACGACAGTTCGATTTAGTCAAAGTAAAA-AGAGCCGGCAAATCTGGTGCCAGCCGCCGCGGTTACACCACGTGGCTCAAACTGACCCCTATCGGCGTAAAGCGTGATTAAAGTT-AAGAAA--AATTAGAGTTAAACTAAAACTAAGCTGTGACACGCTTGTTATTAAGAAACTCACAAACGAAAGTTACTCTAATTTAATCAACTTGAATTCACGACAGCTGAGACACAAACTGGGATTAGATACCCCACTATGCCCAGCCGTAAACTTTTAATTACATCCT-AATCGCCAGGGAACTACGAGCAAAGCTTAAAACCCAAAGGACTTGACGGTACCCCATATCCACCTAGAGGAGCCTGTCCTATAATCGATAACCCCCGCTAAACCTCACCACTTCTAGCCCA-TCAGCCTGTATACCTCCGTCGTCAGCTTACCACGTGAGCGCAACCTAGTGAGCTTAATGCCC-ATACGCCAACACGTCAGGTCAAGGTGCAACATATGAAGTGGGAAGAGATGGGCTACACTCTCTAATTTAGAAAATACGGAAGACTACCTATGAAACCTAGTCCAAAGGCGGATTTAGAAGTAAAAAGAAACCA-GAGAGTTC-TTTTTAACCCGGCACT-GGGGTGTGTACACACCGCCCGTCACCCTCTTCAAAG--CCAC-AAAATAGTAT-TTAACTAATACAAGCATCACAGAAGAGGCAAGTCGTAACATGGTAAGTATACCGGAA---------------TTACAGCAAACCCTTTACCAGTATTGAGTAATTCTATATTT-GTATAGAAATTATTATGTTAAAACTAGTAACAAGAAGAAGAACTTCTCTTAG--ATGCAAGTGTAAATCAGAAAGGACACCCCACTGATAATTATTCACCCATGAACACAAAGTAGCAACTTAACAAGAAAACCCTACT--TGT-CCTAATGTTAACCTAACACAAGAGCATCTCAAGAAAGATTAAAAGAAAAAGAAGGAATTCGGCAAA-TATTAACCTCGCCTGTTTACCAAAAACATCGCCTCTTGA-CA-AACTATAAGAGGTCCAGCCTGCCCAGTGACTCTGTTCAACGGCCGCGGTATCCTAACCGTGCGAAGGTAG-GTAATCAC---TTTTTTAAATGAGGATT-GTATGAATGGC--CCCGAGGGTTATAC--GTCTCCTTTTCTAATCAGTAAAA-TAATCTTCCCGTGCAGAAGCGGGAATAAAC-TATAAGACGAGAAGACCCTATGGAGCTTTAAACTAA-GTCACATTTGCTTTACTC--TCTACCCCTCCCAGAGAAGTCA-TAAACATCTTAACAAACTGA-TGACTAGTTTTCGGTTGGGGTGACCGCGGAGCAGAAAAAAACCTCCACATTGAAAGGAA-TTTAATC--TAAGCAAGAGCCACAACTCTAAGCATCAATAAAACGACATTAATTGACCCAATATATTGATCAACGAACCAAGTTACCCTAGGGATAACAGCGCAATCCACTTCAAGAGCTCCTATCGACAAG-GGGTTTACGACCTCGATGTTGGATCAGGGTATCCCGGTGGTGCAGCCGCTACCAAAG---------------------------------------------------------------------------------------------------------------------------------------------------------------------------------------------------------------------------------------------------------------------------------------------------------------------------------------------------------------------------------------------------------------------------------------------------------------------------------------------------------------------------------------------------------------------------------------------------------------------------------------------------------------------------------------------------------------------------------------------------------------------------------------------------------------------------------------------------------------------------------------------------------------------------------------------------------------------------------------------------------------AACGTACTATCAATTGTATCCCCCCTGTGCTATATTGTTCCAATTCTTCTGGCAGTTGCTTTTCTTACACTAATTGAACGCAAAGTCTTAGGCTATATGCAACACCGAAAAGGACCTAATATTGTTGGCCCCACAGGCCTTCTTCAACCCATCGCTGATGGCGTGAAACTATTTATTAAAGAACCTGTACGCCCAACTACCGCATCCCAAACACTATTTCTCCTAGCCCCCACTATAGCCCTGGCCCTAGCAATAATTATCTGAACCCCCCTACCCATACCCCTCTCCTTCTCTGATATAAACCTCGGTATCCTCTTTATTTTAGCTCTGTCTAGCCTCACAGTTTACTCTATTTTAGGCTCAGGGTGAGCCTCCAATTCTAAATACGCCCTAATTGGGGCCTTACGAGCAGTTGCACAAACCATCTCCTACGAGGTCACTCTTGCCCTTATCTTACTCTGCACAATCCTCCTGTCAGGAAATTTTACCCTACAAAACTTCAATATCACACAAGAACCAATTTGACTTGTTATCCCTATGTGACCTCTAGCAATAATATGATATATCTCTACCCTTGCAGAAACCAATCGAGCACCATTTGACCTCACCGAAGGAGAGTCAGAGCTGGTATCTGGGTTTAATGTAGAATATGCAGGCGGACCCTTTGCCTTATTTTTCCTTGCAGAATACGCTAACATTTTAATAATAAACACAATTTCCTCAATTATCTTCCTAGGTTCCACAGTTTCCATAATCACATCCATTTCAACTACCTCTCTAATAACAAAAGCCGCCTTACTCTCCATAGTTTTT------------------------------------------------------------------------------------------------------------------------------------------------CAAGACCATGACTGATAAGTACAGGTTGCACCTCTCCGTAGCTGACCTGCTGTTTGTCTTCACGCTTCCATTCTGGTCTGTGGATGCCGCCATTGGTTGGTACTTCAAAGAGTTCCTGTGTAAAGCCGTCCACGTCATTTACACAGTCAACCTCTACAGCAGCGTCTTGATATTGGCCTTCATCAGTTTGGATCGGTACTTGGCGATTGTCCATGCCACCAACAGCCAAGGATCTAGGAAACTCTTGGCAGAGAAAATTGTCTATGCCGTGGTGTGGCTTCCAGCTATTTTGTTGACTGTGCCCGACCTTCTATTTGCCAGCGTGTCAGACATAGAAGGCACCTATGTCTGTGACCGAGCTCTTGCCCACCCCACCACGGTCCCCAAGCCGTAGATCCAGCCTGTCCAGCCTCTTTCCGTCTACTGATCAGCTGGAGCTGGTCACGGAGTTCCTGGGAGGGGACATGGTGAATCAAAGCTTCATCTGTGACCAGGATGACGAGACGTTTGTAAAGTCCATCATCATTCAGGACTGTATGTGGAGTGGTTTTTCTGCCGCCGCCAAGCTGGAGAAAGTGGTGTCGGAGAAGCTGGCATCTTACCAGGCTTCTAGGAAGGAGAGTTCTGTATCCTCCCAAAATCAGCAGCAAAGCCCACCGAAGTCTCCTACCTGCCAGGGGAACCTCAGCCCCATAGGAACCGGTAGGACCAACAGTGGATACCTACAGGATCCAAGTTCGGAATGCATAGACCCTTCGGTCTGCAGAGTCACCAGTATTCCCCGGAAACGGGCACATGCAACCACTCTCCGAAAACATCAGGAAGTACGTCATGAGCCACTTCCGCTGGAATAAGTTTGGCAGAAGGAACAGCACCGGYAGCGAGAGCAACAACGCAGGTTACAAACGGGAAGATATAGCCAGCTATCCCATATACAACCTATTCCCCACCAGCGACAACCGAAACACWCAAGATGGAAACTTGGAAGAAGAATCTATGGACAGACAAGACAATAAGAGGTCATATTCTATGGAACACTTCCGATGGGGCAAACCCGTCGGCAAGAAAAGGAGACCTGTTAAAGTATTCCCTAACGATGCTGAGGAAGAGTCATCTGAAATGTACCCAACGGAGTACAAAAGAGAGTTGTCCGTAGAGATTGACTACCCCGATAACAACTCTGAAGAAGACCTAGATGACAGCGAGTTGATGGAAAGCCCAGTGAAAAAAGGTCGGAAGTACAAAATGCATCATTTTCGATGGGAAGGTCCACCCAAAGAT------------------------------------------------------------------------------AAGGGCAAAGCCACCAGAGAAGAACGAAAGAAATGGCAGGCAATCCTTGACAAACACCTTAGGAAGAAGATGAATTTGAAGCCTATAATGAGAATGAATGGAAACTTTGCTCGAAAACTGATGTCCATGGAAACAGTTGAAGCCATTTGCGAGCTAATACATTCTGAGGAGAGGCAAATGGCCCTGAAAGAACTTATGGACTTGTATCTCAAAATGAAACCTGTGTGGCGGTCCTCATGCCCATCTAAAGAATGCCCAGAGTTACTCTGCCAGTACAGTTACCACTCTCAGAGATTTGCAGAGCTCTTGTCCACCAAATTCAAGTATAGATATGAGGGCAAAATCACCAATTACTTCCACAAAACCCTCGCCCATGTCCCAGAGATCATCGAACGTGACGGTTCCATAGGAGCATGGGCAAGTGAAGGCAACGAGTCTGGTAATAAACTGTTCAACAGTGAGGATATGGAATGAGACTGTGTCTAATTTGACTCTTATGGCTCTTGGTTCTTCTGCTCCCGAAATTCTCCTTTCTGTGATTGAAGTGTGTGGCCATAACTTCCAGGCTGGGGACCTCGGTCCTAGCACGATTGTAGGCAGTGCTGCATTCAATATGTTCATCATCATTGCTCTTTGCGTCTATGTGGTACCTGATGGAGAAACAAGGAGGATTAAACATCTTAGAGTTTTCTTTGTCACTGCAGCCTGGAGCATATTTGCCTATACTTGGCTATATATGATCTTGTCTGTTTTTTCACCTGGTATTGTTGAAGTCTGGGAAAGTTTACTTACTTTTTTCTTCTTTCCTATTTGTGTTGTGTTTGCTTGGGTCGCAGACAGGAGGTTGTTGTTTTACAAATATGTCTATAAAAGGTACCGGGCTGGAAAGCAGAGGGGAATGATCATTGAAACAGAAGGAGATAGACCATCCTCCAAAGCTGATATTGAGATGGATGGTAAGGCTCTCAACTCCCACACAGAAAACTTCCATGACGGGAAATCATCATTAAAAAACCCAATGGTGAGACCACCACAACGACTATTCGAGTATGGAATGAAACTGTATCAAATTTAACTCTTATGGCACTTGGGTCTTCTGCCCCTGAAATTCTTTTGTCATTGATTGAGGTATGTGGTCATAATTTTGTTGCTGGAGATCTTGGTCCATCAACCATTGTTGGGAGTGCAGCATTTAACATGTTTATCATTATGGCTATTTGTGTCTATGTCATACCTGATGGTGAAGTTCGAAAGATCAAGCATCTTCGAGTGTTTTTTGTGACTGCAGCGTGGAGCATCTTTGCATATATATGGTTATATATGATCCTTGCTGTGTTCTCTCCTGGAGTGGTGCAAGTGTGGGAAGGTTTGCTCACATTGTTCTTCTTTCCTGTGTGTGTTGTCCTTGCCTGGGTGGCAGACCGACGTCTTCTCTTCTACAAATATATGCACAAAAAGTATC
MAR337_R_susatami_EU663024   ------TTGGTCCTGACCTTG-AATCAGTTATTACTTAATATACACATGCAAGTCTCCGCACCCCTGTGAAAACGCCCTTAAA-TCCCCACTAGGGATAAGGAGCCGGTATCAGGCACAACAAAATTGCCCAAGACACCTAGCTACGCCACACCCACAAGGGAACTCAGCAGTGATTAACATTGAACATAAGCGACAGCTTGATTCAGTTAAAGTAAAA-AGAGCCGGCAAATCTGGTGCCAGCCGCCGCGGTTACACCACGTGGCTCAAATTGATATCTATCGGCGTAAAGCGTGATTAAAGTCAAACCAT--TATTAGAGTTAAACTAAAACTAAGCTGTGACACGCTTGTACTTAAGAAACCCAAAAACGAAAGTTACTCCAACTTAAACAACTTGAACTCACGACAGCTAAGACACAAACTGGGATTAGATACCCCACTATGCCTAGCCGTAAACTTTAAATTACACTCA-TATCGCCAGGGAACTACGAGCAAAGCTTAAAACCCAAAGGACTTGACGGTACCCCACATCCACCTAGAGGAGCCTGTCCTATAATCGATACCCCCCGCTAAACCTCACCACTTTTAGCCTATTCAGCCTGTATACCTCCGTCGTCAGCTTACCACGTGAGCGCAACTTAGTGAGCTTAATGCCC-ATACGCCAATACGTCAGGTCAAGGTGCAGCAAATAAAGTGGGAAGAGATGGGCTACACTCTCTAATATAGAAAACACAGAAGACTACTTATGAAACCTAGTCTAAAGGCGGATTTAGAAGTAAAAAGAAAAAA-GAATGTTC-TTTTTAACTCGGCACT-GGGGTGTGTACACACCGCCCGTCACCCTCTTCAAAG--CCAC-TAAAGAGTAA-CTAACTAATTAATGCAACACAGAAGAGGCAAGTCGTAACATGGTAAGTATAC-----TACT-AATTCCATCACACCCAAGAACCCTTAAACAATATTGAGTAATTCTATACTA-CTATAGAAGATTTTATGTTAAAACTAGTAACAAGAAGAAGAACTTCTCACAAA-ATGCAAGTATATATCAGACAGGACACCCCACTAATAATTA-ACACCAATGAAGAAAAAGTAGTAACTTATCAAGAAAATTCTACT--AAACCCATATGTTAACCTAACACCAGAGCATTTCAAAAAAGATTAAAAGAAAGAGAAGGAACTCGGCAAA-TATTAACCTCGCCTGTTTACCAAAAACATCGCCTCTTGA-AT-AAATATAAGAGGTCCAGCCTGCCCAGTGACTCTGTTCAACGGCCGCGGTATCCTAACCGTGCGAAGGTAGCGTAATCACTTGTTCTTTAAATAAGGACTAGTATGAATGGCATCACGAAGGTTATACTGTCTCCTCTTTTTAATCAGTGAAACTAATCTCCCCGTGAAGAAGCGGGGATAAAAATATAAGACGAGAAGACCCTATGGAGCTTTAAACCAC-GTGGAACTTGCACCTATC-AAACATAAATTTCAG-AAAACAT-ATTTTACCCATGCAAGATTA-CTACCAGTTTTAGGTTGGGGTGACCGCGGAGCAAAAAGAAACCTCCACATTGAAAGGAA-CCCACTCCTTAGCCAAGAGTCACACCTCTATGCATCATAACAATGACATTAATTGACCCAATATTTTGATCAACGAACCAAGTTACCCTAGGGATAACAGCGCAATCCACTTTAAGAGCTCCTATCGACAAGTGGGTTTACGACCTCGATGTTGGATCAGGGTATCCCGGTGGTGCAGCCGCTACCAAAGGTTCGTTTGTT-------------------------------------------------------------------------------------------------------------------------------------------------------------------------------------------------------------------------------------------------------------------------------------------------------------------------------AGGACAAAGTGGCCTGGCCTATCCGGGTCTTCGGACCCATGGTACTCTGGAGAGCATAGGTGGGCCAATGGGTAGTTCAAGAGGAGGTGGACTTCCATCCCTGACAGATACCTTTGAACATGTCATAGAAGAACTCCTAGAAGAGGAACAAAACATAAGGCAGAGTGAGGAGAACAAGGACTCAGATATGTATTCGTCGAGGGTTATGCTGAGCACTCAAGTGCCTTTGGAGCCCCCTTTGCTTTTTCTTCTCGAGGAGTATAAAAATTACCTGGATGCTGCAAACATGTCCATGAGGGTACGGCGCCACTCTGACCCAGCCCGGCGTGGGGAATTGAGCGTATGTGACAGTATTAGCGAGTGGGTGACGGCAGCAGACAAGAAAACTGCGATAGATATGGCAGGTCAAACAGTCACTGTTCTTGAAAAAGTCCCAGTACCCAAGGGTCAACTGAAACAATATTTCTATGAGACCAAATGCAATCCTATGGGCTACATGAAGGAAGGTTGCAGGGGCATCGACAAGAGGTACTGGAACTCGCAATGCCGAACTACCCAGTCTTACGTGCGCGCTCTCACCATGGATAGCAAAAAAAAAG----------------------------------------------AACCCCCTTCTTATCATCCCCACCCTATGCTATATTGTCCCCATTCTCCTGGCTGTCGCTTTTTTAACCCTAATTGAACGCAAAGTTTTAGGATACATACAACACCGCAAAGGACCTAATATTGTAGGCCCTATAGGACTTCTTCAACCAATTGCAGATGGAGTAAAACTATTTATCAAAGAGCCCATCCGCCCAGCCACCTCATCACAAACTCTATTTCTGTTAACCCCAACCCTGGCCCTCACCCTGGCCATAATTATTTGAACTCCCTTACCTATACCAATCCCCCTATCTGACATAAATCTAGGAGTTCTATTTATTTTAGCCTTATCAAGCCTGACAGTCTACTCAATTCTAGGGTCAGGCTGAGCATCCAACTCAAAATATGCCCTAATCGGAGCATTACGAGCAGTCGCACAAACGATCTCTTATGAGGTCACCCTAGCACTAATTATCCTCTGCTCCATTCTCCTGTCAGGTAATTTCACCCTACAAAACTTCAACATCACACAAGAGCCAATTTGATTACTGATTCCCATCTGACCTATAGCAATAATATGATACATTTCAACCCTAGCAGAAACTAACCGAGCACCATTTGATCTCACTGAAGGTGAGTCTGAACTTGTCTCCGGGTTTAATGTAGAATATGCAGGGGGCCCGTTCGCACTATTTTTTCTTGCAGAATACGCAAACATCTTAATAATAAACACCATTTCCTCAATTATTTTCTTAGGCTCCACAGCCATAATTCTTCTTCCTATAACAACCGCATCTCTTATAACTAAAGCTGCCCTGCTCTCCATACTATTTTTATGGGTTCGAGCCTCCTACCCACGATTCCGCTATGATCAGTTAATACACCTAGTGTGAAAAAACTTCCTTCCCCTGACCCTTGCCCTAACAATTTGACATATCGCCTTTCCAATCTCCTTCATATACACCCCCCCAATTACACAGAACCATGACTGATAAGTACAGGTTGCACCTCTCCGTTGCTGACCTGCTATTTGTGTTCACGCTTCCGTTCTGGTCTGTGGATGCCGCCATTGGTTGGTACTTTAAAGAATTCTTGTGCAAAGCCGTCCATGTCATTTACACGGTCAACCTCTACAGCAGCGTCTTAATCTTGGCCTTTATCAGCTTGGATCGGTACTTGGCGATTGTCCACGCCACCAACAGCCAAGGATCTAGGAAACTCTTGGCGGAGAAGATTGTGTACGCTGGAGTGTGGCTTCCAGCTATTTTGTTGACTGTGCCCGACCTGGTATTTGCCAGCGTGTCGGAAATAGAAGACAACTATGTGTGTGACCGAGCTGCTGCCCACCCCACCACGGTCCCCCAGCCGGAGATCCAGCCTGTCCAGCCTCTTTCCGTCTACCGATCAGCTGGAGCTGGTCACGGAGTTCCTGGGAGGGGACATGGTGAATCAAAGCTTCATCTGTGACCAGGATGACGAGACGTTTGTGAAGTCCATCATCATTCAGGACTGTATGTGGAGCGGCTTTTCTGCCGCGGCCAAGCTGGAGAAGGTGGTGTCGGAGAAGCTGGCATCTTACCAGGCTTCTAGGAAGGAGAGTTCTGTATCCCCCCAAAACCAGCCGCAGAGCCCGCAGAAGGCTCCTGCCTGCCAGGAGAACATCAGCCCCATAGGAACCAGTAGGACCAGCAGTGGTTACCTACAGGATCCAAGTTCTGAATGCATAGACCCTTCGGTCTGCAGAATCACCAGTGTTTCCTGGGAACGGGCACATGCAACCACTGTCTGAAAACATCAGGAAGTATGTCATGAGCCACTTCCGCTGGAATAAGTTTGGGAGAAGGAACAACACCAGTAGCGATAGCAACAATGCAGGTTACAAACGGGAAGATATAGCCAACTACCCCATATTCAACCTGTTCCCAAGTAGTGACAACCAAAATACACAAGATGGAAATTTGGAAGAAGAATCTATGGACAGACAAGACAATAAGAGGTCATATTCTATGGAACACTTCCGATGGGGCAAACCTGTTGGCAAGAAAAGGAGACCCATTAAGGTTTTCCCTAGTGATGCAGAGGAAGAGTCATCCGAAGTCTACCCAACGGAGTACAGAAGAGAGTTGTCTGTAGAGATTGACTACCCCGATAGCAACTCTGAAGAAGATATTGATGACAGCGAGTTGATGGAAAGCCCAGTGAAAAAAGGTCGGAAGTATAAAATGCATCATTTTCGATGGGAAGGTCCACCCAAAGACAAACGATATGGAGGATTCATGACCCCTGAACGCAGTCAGACCCCTCTAATGACTCTTTTCAAAAATGCCATTATTAAAAAGGGCAAAGCCACCAATGAAGAACGAAAGAAATGGCAGGCAACACTTGACAAACACCTTAGGAAGAAGATGAATTTGAAACCTATTATGAGAATGAATGGAAACTTTGCTCGAAAGCTTATGTCCAAGGAAACAGTCGAGGCCATTTGCGAGCTAATACATTCTGATGAGAGGCAAGTGGCCCTCAAAGAACTTATGGACTTGTATCTCAAGATGAAACCAGTGTGGAGATCTTCATGCCCAGCCAAAGAGTGCCCAGAGTTGCTCTGCCAGTACAGTTACCACTCTCAGAGATTTGCTGAGCTCTTGTCCACCAAGTTCAAGTATAGATATGAGGGCAAGATCACCAATTACTTCCACAAAACCCTAGCCCACGTCCCAGAGATCATTGAACGTGACGGCTCTATCGGAGCTTGGGCAAGTGAAGGCAAYGAGTCTGGTAATAAACTGTTCAACAGTGAGAATATGGAACGAGACTGTATCCAACTTGACCCTTATGGCTCTAGGTTCGTCTGCTCCTGAAATTCTCCTTTCTGTGATTGAAGTATGTGGCCATAACTTTGAGGCTGGGGACCTCGGTCCCAGCACAATTGTCGGCAGTGCTGCATTCAATATGTTCATCATTATCGCTCTTTGTGTCTATGTGGTACCTGATGGAGAAACAAGGAGGATTAAACATCTTAGAGTTTTCTTTGTCACCGCAGCGTGGAGCATATTTGCCTATACTTGGCTGTATATGATCTTGTCCGTTTTTTCACCTGGTGTCGTTGAAGTCTGGGAAAGTTTACTTACTTTTTTCTTCTTTCCTATTTGTGTTGTGTTTGCTTGGGTCGCAGACAGGAGGTTGTTGTTTTACAAATATGTCTACAAAAGGTACCGGGCTGGAAAGCAGAGGGGAATGATCATTGAAACCGAAGGAGATAGACCATCCTCCAAAGCCGATATCGAGATGGATGGTAAGGCTCTTAACTCCCACACAGAAAACTTCCTTGATGGGAAATCATAATTAAAAAACCCAATGGTGAGACCTCCACAACGACCATTCGAGTGTGGAATGAAACAGTTTCCAATTTAACGCTCATGGCACTTGGGTCATCTGCCCCTGAAATTCTTTTGTCATTGATTGAGGTATGTGGTCATAATTTTATTGCTGGAGATCTTGGTCCATCCACCATTGTTGGGAGTGCAGCATTTAACATGTTTATCATTATTGCTATTTGTGTCTATGTCATACCTGATGGTGAAGTTCGAAAGATCAAGCATCTTCGAGTATTTTTTGTGACTGCAGCATGGAGCATCTTTGCATACATATGGTTATATATGATCCTTGCTGTGTTCTCTCCTGGAGTGGTGCAAGTGTGGGAAGGTTTGCTCACATTGTTCTTTTTTCCTGTGTGTGTTGTCCTCGCTTGGGTGGCAGACCGACGTCTTCTCTTCTACAAATATATGCACAAAAAGTATC
MAR483_R_adiazeta_EU663002   ------TTGGTCCTGACCTTGAAATCAGTTATTACTTAATATACACATGCAAGTCTCCGCACCCCTGTGAAAACGCCCTTAAA-TCCCCACTAGGGATAAGGAGCCGGTATCAGGCACAACAAAATTGCCCAAGACACCTAGCTACGCCACACCCACAAGGGAACTCAGCAGTGATTAACATTGAACATAAGCGACAGCTTGATTCAGTTAAAGTAAAA-AGAGCCGGCAAATCTGGTGCCAGCCGCCGCGGTTACACCACGTGGCTCAAATTGATATCTATCGGCGTAAAGCGTGATTAAAGTCAAACCAC--TATTAGAGTTAAACTAAAACTAAGCTGTGACACGCTTGTACTTAAGAAACCCAAAAACGAAAGTTACTCCAACTTAAACAACTTGAACTCACGACAGCTAAGACACAAACTGGGATTAGATACCCCACTATGCCTAGCCGTAAACTTTAAATTACACCCA-TATCGCCAGGGAACTACGAGCAAAGCTTAAAACCCAAAGGACTTGACGGTACCCCACATCCACCTAGAGGAGCCTGTCCTATAATCGATACCCCCCGCTAAACCTCACCACTTTTAGCCTATTCAGCCTGTATACCTCCGTCGTCAGCTTACCACGTGAGCGCAACTTAGTGAGCTTAATGCCC-ATACGCCAATACGTCAGGTCAAGGTGCAGCAAATAAAGTGGGAAGAGATGGGCTACACTCTCTAATATAGAAAACACAGAAGACTACTTATGAAACCTAGTCTAAAGGCGGATTTAGAAGTAAAAAGAAAAAA-GAATGTCC-TTTTTAACTCGGCACT-GGGGTGTGTACACACCGCCCGTCACCCTCTTCAAAG--CCAC-TAAAGAGTAA-CTAACTAATTAATGCAACACAGAAGAGGCAAGTCGTAACATGGTAAGTATAC-----AATTAATTCCAATCACACCCAAGAACCCTTAAACAATATTGAGTAATTCTATACTA-CTATAGAAGATTTTATGTTAAAACTAGTAACAAGAAGAAGAACTTCTCATAAA-ATGCAAGTATATATCAGACAGGACACCCCACTGATAATTA-ACACCAATGAAGAAAAAGTAGTAACTTATCAAGAAAATTCTACT--AAACCCATATGTTAACCTAACACCAGAGCATTTCAAAAAAGATTAAAAGAAAGAGAAGGAACTCGGCAAA-TATTAACCTCGCCTGTTTACCAAAAACATCGCCTCTTGA-AT-AAATATAAGAGGTCCAGCCTGCCCAGTGACTCTGTTCAACGGCCGCGGTATCCTAACCGTGCGAAGGTAGCGTAATCACTTGTTCTTTAAATAAGGACTAGTATGAATGGCATCACGAAGGTTATACTGTCTCCTCTTTTTAATCAGTGAAACTAATCTCCCCGTGAAGAAGCGGGGATAAAAATATAAGACGAGAAGACCCTATGGAGCTTTAAACCAC-GTAGAACTTGCACCTATC-AAACATAAATTTCAG-AAAACAT-ATTTTACCCATGCAAGATTA-CTACCAGTTTTAGGTTGGGGTGACCGCGGAGCAAAAAGAAACCTCCACATTGAAAGGAA-CCCACTCCTTAGCCAAGAGTCACACCTCTATGCATCATAACAATGACATTAATTGACCCAATATTTTGATCAACGAACCAAGTTACCCTAGGGATAACAGCGCAATCCACTTTAAGAGCTCCTATCGACAAGTGGGTTTACGACCTCGATGTTGGATCAGGGTATCCCGGTGGTGCAGCCGCTACCAAAGGTTCGTTTGTT------------------------------------------------------------------------------------------------------------------------------------------------------------------------------------------------------------------------------------------------------------------------TTATTTCATACTTCAGTTGCATGAAAGCTGCCCCTATGAAAGAAGCCAGTGTCAGAGGACAAAGTGGCCTGGCCTATCCGGGTCTTCGGACCCATGGTACTCTGGAGAGCATAGGTGGGCCAATGGGTAGTTCAAGAGGAGGTGGACTTCCATCCCTGACAGATACCTTTGAACATGTCATAGAAGAACTCCTAGAAGAGGAACAAAACATAAGGCAGAGTGAGGAGAACAAGGACTCAGATATGTATTCGTCGAGGGTTATGCTGAGCACTCAAGTGCCTTTGGAGCCCCCTTTGCTTTTTCTTCTCGAGGAGTATAAAAATTACCTGGATGCTGCAAACATGTCCATGAGGGTACGGCGCCACTCTGACCCAGCCCGGCGTGGGGAATTGAGCGTATGTGACAGTATTAGCGAGTGGGTGACGGCAGCAGACAAGAAAACTGCGATAGATATGGCAGGTCAAACAGTCACTGTTCTTGAAAAAGTCCCAGTACCCAAGGGTCAACTGAAACAATATTTCTATGAGACCAAATGCAATCCTATGGGCTACATGAAGGAAGGTTGCAGGGGCATCGACAAGAGGTACTGGAACTCGCAATGCCGAACTACCCAGTCTTACGTGCGCGCTCTCACCATGGATAGCAAAAAAAAAGTTGGTTGGCGCTTTATAAGAATAGACACTTCTTGTGTATGCACACTAACCCCCTTCTTATCATCCCCACCCTATGCTATATTGTCCCCATTCTCCTGGCTGTCGCTTTTTTAACCCTAATTGAACGCAAAGTTTTAGGATACATACAACACCGCAAAGGACCTAATATTGTAGGCCCTATAGGACTTCTTCAACCAATTGCAGATGGGGTAAAACTATTTATCAAAGAGCCCATCCGCCCAGCCACCTCATCACAAACTCTATTTCTGTTAACCCCAACCCTGGCCCTCACCCTAGCCATAATTATTTGAACTCCCTTACCTATACCAATCCCCCTATCTGACATAAATCTAGGAGTTCTATTTATTTTAGCCTTATCAAGCCTAACAGTCTACTCAATTCTAGGGTCAGGCTGAGCATCCAACTCAAAATATGCCCTAATCGGAGCATTACGAGCAGTCGCACAAACGATCTCTTATGAGGTCACCCTAGCACTAATTATCCTCTGCTCCATTCTCCTGTCAGGTAATTTCACCCTACAAAACTTCAACATCACACAAGAGCCAATTTGATTACTGATTCCCATCTGACCTATAGCAATAATATGATACATTTCAACCCTAGCAGAAACTAACCGAGCACCATTTGATCTCACTGAAGGTGAGTCTGAACTKGTCTCCGGGTTTAATGTAGAATATGCAGGGGGCCCGTTCGCACTATTTTTTCTTGCAGAATACGCAAACATCTTAATAATAAACACCATTTCCTCAATTATTTTCTTAGGCTCCACAGCCATAATTCTTCTTCCTATGACAACCGCATCTCTTATAACGAAAGCTGCCCTGCTCTCCATACTATTTTTATGGGTTCGAGCCTCCTACCCACGATTCCGCTATGATCAGTTAATACACCTAGTGTGAAAAAACTTCCTTCCCCTAACCCTTGCCCTAACAATTTGACATATCGCCTTTCCAATCTCCTTCATATACACCCCCCCAATTACACAGAACCATGACTGATAAGTACAGGTTGCACCTCTCCGTTGCTGACCTGCTATTTGTGTTCACGCTTCCGTTCTGGTCTGTGGATGCCGCCATTGGTTGGTACTTTAAAGAATTCTTGTGCAAAGCYGTCCATGTCATTTACACGGTCAACCTCTACAGCAGCGTCTTAATCTTGGCCTTTATCAGCTTGGATCGGTACTTGGCGATTGTCCACGCCACCAACAGCCAAGGATCTAGGAAACTCTTGGCGGAGAAGATTGTGTACGCTGGAGTGTGGCTTCCAGCTATTTTGTTGACTGTGCCCGACCTGGTATTTGCCAGCGTGTCGGAAATAGAAGACAACTATGTGTGTGACCGAGCTGCTGCCCACCCCACCACGGTCCCCCAGCCGGAGATCCAGCCTGTCCAGCCTCTTTCCGTCTACCGATCAGCTGGAGCTGGTCACGGAGTTCCTGGGAGGGGACATGGTGAATCAAAGCTTCATCTGTGACCAGGATGACGAGACGTTTGTGAAGTCCATCATCATTCAGGACTGTATGTGGAGCGGCTTTTCTGCCGCGGCCAAGCTGGAGAAGGTGGTGTCGGAGAAGCTGGCGTCTTACCAGGCTTCTAGGAAGGAGAGTTCTGTATCCCCCCAAAACCAGCCGCAGAGCCCGCAGAAGGCTCCTGCCTGCCAGGAGAACATCAGCCCCATAGGAACCAGTAGGACCAGCAGTGGTTACCTACAGGATCCAAGTTCTGAATGCATAGACCCTTCGGTCTGCAGAATCACCAGTGTTTCCTGGGAACGGGCACATGCAACCACTGTCTGAAAACATCAGGAAGTATGTCATGAGCCACTTCCGCTGGAATAAGTTTGGGAGAAGGAACAACACCAGTAGCGATAGCAACAATGCAGGTTACAAACGGGAAGATATAGCCAACTACCCCATATTCAACCTGTTCCCAAGTAGTGACAACCAAAAYACACAAGATGGAAATTTGGAAGAAGAATCTATGGACAGACAAGACAATAAGAGGTCATATTCTATGGAACACTTCCGATGGGGCAAACCTGTTGGCAAGAAAAGGAGACCCATTAAGGTTTTCCCTAGTGATGCAGAGGAAGAGTCATCYGAAGTCTACCCAACGGAGTACAGAAGAGAGTTGTCTGTAGAGATTGACTACCCCGATAGCAACTCTGAAGAAGATATTGATGACAGCGAGTTGATGGAAAGCCCAGTGAAAAAAGGWCGGAAGTATAAAATGCATCATTTTCGATGGGAAGGTCCACCCAAAGACAAACGATATGGAGGATTCATGACCCCTGAACGCAGTCAGACCCCTCTAATGACTCTTTTCAAAAATGCCATTATTAAAAAGGGCAAAGCCACCAATGAAGAACGAAAGAAATGGCAGGCAACACTTGACAAACACCTTAGGAAGAAGATGAATTTGAAACCTATTATGAGAATGAATGGAAACTTTGCTCGAAAGCTTATGTCCAAGGAAACAGTCGAGGCCATTTGCGAGCTAATACATTCTGATGAGAGGCAAGTGGCCCTCAAAGAACTTATGGACTTGTATCTCAAGATGAAACCAGTGTGGMGATCTTCATGCCCAGCCAAAGAGTGCCCAGAGTTGCTCTGCCAGTACAGTTACCACTCTCAGAGATTTGCTGAGCTCTTGTCCACCAAGTTCAAGTATAGATATGAGGGCAAGATCACCAATTACTTCCACAAAACCCTAGCCCACGTCCCAGAGATCATTGAACGTGAYGGCTCTATCGGAGCTTGGGCAAGTGAAGGCAATGAGTCTGGTAATAAACTGTTCAACAGTGAGAATATGGAACGAGACTGTATCCAACTTGACCCTTATGGCTCTAGGTTCGTCTGCTCCTGAAATTCTCCTTTCTGTGATTGAAGTATGTGGCCATAACTTTGAGGCTGGGGACCTCGGTCCCAGCACAATTGTCGGCAGTGCTGCATTCAATATGTTCATCATTATCGCTCTTTGTGTCTATGTGGTACCTGATGGAGAAACAAGGAGGATTAARCATCTTAGAGTTTTCTTTGTCACCGCAGCGTGGAGCATATTTGCCTATACTTGGCTGTATATGATCTTGTCCGTTTTTTCACCTGGTGTCGTTGAAGTCTGGGAAAGTTTACTTACTTTTTTCTTCTTTCCTATTTGTGTTGTGTTTGCTTGGGTCGCAGACAGGAGGTTGTTGTTTTACAAATATGTCTACAAAAGGTACCGGGCTGGAAAGCAGAGGGGAATGATCATTGAAACCGAAGGAGATAGACCATCCTCCAAAGCCGATATCGAGATGGATGGTAAGGCTCTTAACTCCCACACAGAAAACTTCCTTGATGGGAAATCATAATTAAAAAACCCAATGGTGAGACCTCCACAACGACCATTCGAGTGTGGAATGAAACAGTTTCCAATTTAACGCTCATGGCACTTGGGTCATCTGCCCCTGAAATTCTTTTGTCATTGATTGAGGTATGTGGTCATAATTTTATTGCTGGAGATCTTGGTCCATCCACCATTGTTGGGAGTGCAGCATTTAACATGTTTATCATTATTGCTATTTGTGTCTATGTCATACCTGATGGTGAAGTTCGAAAGATCAAGCATCTTCGAGTATTTTTTGTGACTGCAGCATGGAGCATCTTTGCATACATATGGTTATATATGATCCTTGCTGTGTTCTCTCCTGGAGTGGTGCAAGTGTGGGAAGGTTTGCTCACATTGTTCTTTTTTCCTGTGTGTGTTGTCCTCGCTTGGGTGGCAGACCGACGTCTTCTCTTCTACAAATATATGCACAAAAAGTATC
MHNSM24867_R_spiculata_EU663022   ------TTGGTCCTGACCTTGAAATCAGTTATTACTTAATATACACATGCAAGTCTCCGCACCCCTGTGAAAACGCCCTTAAA-TCCCCACTTGGGATAAGGAGCTGGTATCAGGCACAACAAAACTGCCCAAGACACCTAGCTATGCCACACCCACAAGGGAACTCAGCAGTGATTAACATTGAACATAAGCGACAGCTTGATTCAATTAAAGTAAAA-AGAGCCGGCAAATCTGGTGCCAGCCGCCGCGGTTACACCACGTGGCTCAAATTGATTTTTATCGGCGT-AAGCGTGATTAAAGTCAAACTAC--TATTAGAGTTAAACTAAAACTAAGCTGTGACACGCTTGTACTTAAGAAACCCAAAAACGAAAGTTACTCCAACTTAAACAACTTGAACTCACGACAGCTAAGACACAAACTGGGATTAGATACCCCACTATGCTTAGCCGTAAACTTTAAATTACACTCA-AATCGCCAGGGAACTACGAGCAAAGCTTAAAACCCAAAGGACTTGACGGTACCCCACATCCACCTAGAGGAGCCTGTCCTACAATCGATACCCCCCGTTAAACCTCACCACTTTTAGCCTACTCAGCCTGTATACCTCCGTCGTCAGCTTACCACGTGAGCGCAACTTAGTGAGCTCAATGCCC-ATACGCCAATACGTCAGGTCAAGGTGCAGCAAATAAAGTGGGAAGAGATGGGCTACACTCTCTAATATRGAAAATACAGAAGACTACCTATGAAATCTAGTCTGAAGGCGGATTTAGAAGTAAAAAGGAAAAA-GAATGTCC-TTTTTAACCCGGCACT-GGGGTGTGTACACACCGCCCGTCACCCTCTTCAAAGG-CCAC-TAAAAAGTAA-TTAACTAATTAATGCAACACAGAAGAGGCAAGTCGT-ACATGGTAA--------------T----------CACACCCAGAACCCTTAAACAATATTGAGTAATTCTATATCG-CTATAGAAGATTTTATGTTAAAACTAGTAACAAGAAGAAGAACTTCTTACATG-ATGCAAGTATAAATCAGACAGGACACCCCGCTGATAATTA-ACACCAATGAAGAAAAAGTAGTAACTCACCAAGAAAACTCTACT--ASATATATGTGTTAACCTAACACCAGAGCATTCCAAAAAAGATTAAAAGAAAGAGAAGGAACTCGGCAAA-TATTAA-CTCGCCTGTTTACCAAAAACATCGCCTCTTGA-AT-AAATATAAGAGGTCCAGCCTGCCCAGTGACTCTGTTCAACGGCCGCGGTATCCTAACCGTGCGAAGGTAGCGTAATCACTTGTTCTTTAAATAAGGACTAGTATGAAKGGCACCACGAAGGTTATACTGTCTCCTCTTTTTAATCAGTGAAA-TAATCTCCCCGTGAAGAAGCGGGAATGAAACTATAAGACGAGAAGACCCTAGGGAGC-TTAAACCAC-GTAGAACTTGCACCTACC-AAACACAAATTCCAGAAAA-TTA-TACTTCATCCTGCAAGAT---ATACCAGTT---AGGTGGGGTGACCGCGGAGCAAAAATAAACCTYCACATTGAAAGGAA-CCTACTCSTTAGCCAAGAGCCACACCTCT-TGCAACATAACAAKGACATTAATTGMCCCAATMTTTTGATCAACGAACCAAGTTACCCTAGGGATAACAGCGCAATCCACTTTAAGAGCTCC-ATCGACAAGTGGGTTTACGACCTCGATGTTGGATCAGGGTATCCMGGTGGTGCAGCCG--------------------------------------------------------------------------------------------------------------------------------------------------------------------------------------------------------------------------------------------------------------------------------------------TTATTTCATACTTCAGTTGCATGAAAGCTGCCCCTATGAAAGAAGCCAGTGTCAGAGGACAAAGTGGCCTGGCCTATCCGGGTCTTCGGACCCATGGTACTCTGGAGAGCATAGGTGGGCCAATGGGTAGTTCAAGAGGAGGTGGACTTCCATCCCTGACAGATACCTTTGAACATGTCATAGAAGAACTCCTAGAAGAGGAACAAAACATAAGGCAGAGTGAGGAGAACAAGGACTCAGATATGTATTCGTCGAGGGTTATGCTGAGCACTCAAGTGCCTTTGGAGCCCCCTTTGCTTTTTCTTCTCGAGGAGTATAAAAATTACCTGGATGCTGCAAACATGTCCATGAGGGTACGGCGCCACTCAGACCCAGCCCGGCGTGGGGAATTGAGCGTATGTGACAGTATTAGCGAGTGGGTGACGGCAGCAGACAAGAAAACTGCGATAGATATGGCAGGTCAAACAGTCACTGTTCTTGAAAAAGTCCCAGTACCCAAAGGTCAACTGAAACAATATTTCTATGAGACCAAATGCAATCCTATGGGCTACATGAAGGAAGGTTGCAGGGGCATCGACAAGAGGTACTGGAACTCGCAATGCCGAACTACCCAGTCTTACGTGCGCGCTCTCACCATGGATAGCAAAAAAAAAGTTGGTTGGCGCTTTATAAGAATAGACACTTCTTGTGTATGCACACTAATATCCTTCTTATTATCCCCACCCTATGCTACATCGTCCCTATTCTTTTGGCTGTCGCTTTTTTAACCCTAATTGAACGTAAAGTTTTAGGATATATGCAACACCGCAAAGGACCTAATATCGTAGGTCCTATGGGACTTCTTCAACCAATTGCAGATGGAGTTAAACTATTTATCAAAGAACCCATCCGCCCAGCCACCTCATCACAAACCCTATTCCTATTGACTCCCACCCTAGCCCTAACCCTAGCCATAATTATCTGAACCCCCCTACCCATGCCAATCTCCTTATCTGATATAAACCTTGGAGTCCTATTTATTTTAGCCCTATCAAGCCTAACAGTTTACTCAATCTTAGGATCAGGCTGAGCATCTAATTCAAAATACGCCCTAATCGGAGCATTACGAGCAGTCGCACAAACAATCTCTTATGAGGTCACCCTAGCATTAATCCTCCTCTGCTCTATCCTCTTATCAGGTAATTTTACCCTACAAAACTTTAACATTACACAAGAATCAATTTGATTACTAATCCCCATTTGACCTATAGCTATGATATGATACATCTCAACCCTAGCAGAAACCAATCGAGCACCATTTGATCTTACCGAAGGAGAATCTGAGCTCGTCTCCGGATTTAATGTAGAATATGCAGGAGGTCCATTTGCATTATTCTTTCTTGCAGAATACGCAAACATCCTAATAATAAACACTATCTCCTCAATTATCTTTTTAGGCTCCACAGCCATAATCCTCCTTCCCCTAACAACCGTATCTCTTATAACTAAAGCTGCCCTACTCTCCATAGTATTTTTATGAGTTCGTGCCTCCTACCCACGGTTCCGCTACGACCAACTAATACA?TTAGTGTGAAAAAACTTCCTTCCCCTAACCCTCGCCCTAACTATCTGACATATTGCCTTTCCAAT?TCCTTCATATA----------------CAGAACCATGACTGATAAGTACAGGTTGCACCTCTCCGTTGCTGACCTGCTATTTGTGTTCACGCTTCCGTTCTGGTCTGTGGATGCCGCCATTGGTTGGTACTTTAAAGAATTCTTGTGCAAAGCCGTCCACGTCATTTACACGGTCAACCTCTACAGCAGCGTCTTAATCTTGGCCTTTATCAGCTTGGATCGGTACTTGGCGATTGTCCACGCCACCAACAGCCAAGGATCTAGGAAACTCTTGGCGGAGAAGATTGTGTACGCTGGAGTGTGGCTTCCAGCTATTTTGTTGACTGTGCCCGACCTGGTATTTGCCAGCGTGTCGGAAATAGAAGACAACTATGTGTGTGACCGAGCTGTTGCCCACCCCACCACGGTCCCCCAGCCGGAGATCCAGCCTGTCCAGCCTCTTTCCGTCTACCGATCAGCTGGAGCTGGTCACGGAGTTCCTGGGAGGGGACATGGTGAATCAAAGCTTCATCTGTGACCAGGATGACGAGACGTTTGTGAAGTCCATCATCATTCAGGACTGTATGTGGAGCGGCTTTTCTGCCGCGGCCAAGCTGGAGAAAGTGGTGTCGGAGAAGCTGGCGTCTTACCAGGCTTCTAGGAAGGAGAGTTCTGTGTCCCCCCAAAACCAGCCGCAGAGCCCGCAGAARGCTCCTGCCTGCCAGGAGAACATCAGCCCCATAGGAACCAGTAGGACCAGCAGTGGTTACCTACAGGATCCAAGTTCTGCATGCATAGACCCTTCGGTCTGCAGARTCACCAGTGTTTCCTGGGAAWGGGCACATGCAACCACTGTCTGAAAACATCAGGAAGTATGTCATGAGCCACTTCCGCTGGAATAAGTTTGGGAGAAGGAACAACACCAGTAGCGATAGCAACAATGCAGGTTACAAACGGGAAGATATAGCCAACTACCCCATATTCAACCTGTTCCCCAGTAGTGACAACCAAAAWACACAAGATGGAAATTTGGAAGAAGAATCTATGGACAGACAAGACAATAAGAGGTCATATTCTATGGAACACTTCCGATGGGGCAAACCTGTTGGCAAGAAAAGGAGACCCATTAAGGTTTTCCCTAGTGATGCAGAGGAAGAGTCATCCGAAGTCTACCCAACGGAGTACAGAAGAGAGTTGTCTGTAGAGATTGACTACCCCGATAGCAACTCTGAAGAAGATATTGATGACAGCGAATTGATGGAAAGCCCAGTGAAAAAAGGTCGGAAGTATAAAATGCATCATTTTCGATGGGAAGGTCCACCCAAAGACAAACGATATGGAGGATTCATGACCCCTGAACGCAGTCAGACCCCTCTAATGACTCTTTTCAAAAATGCCATTATTAAAAAGGGCAAAGCCACCAATGAAGAGCGAAAGAAATGGCAGGCAACACTTGACAAACACCTTAGGAAGAAGATGAATTTGAAACCTATTATGAGAATGAATGGAAACTTTGCTCGAAAGCTTATGTCCAAGGAAACAGTCGAGGCCATTTGCGAGCTAATACATTCTGATGAGAGGCAAGTGGCCCTCAAAGAACTTATGGACTTGTATCTCAAGATGAAACCAGTGTGGCGATCTTCATGCCCAGCCAAAGAATGCCCGGAGTTGCTCTGCCAGTACAGTTACCACTCTCAGAGATTTGCTGAGCTCTTGTCCACCAAGTTCAAGTATAGATATGAGGGCAAGATCACCAATTACTTCCACAAAACCCTAGCCCATGTCCCAGAAATCATTGAACGTGACGGCTCTATCGGAGCTTGGGCAAGTGAAGGCAACGAGTCTGGTAATAAACTGTTCAACAGTGAGAATATGGAACGAGACTGTATCCAACTTGACCCTTATGGCTCTAGGTTCGTCTGCTCCTGAAATTCTCCTTTCTGTGATTGAAGTATGTGGCCATAACTTTGAGGCTGGGGACCTCGGTCCCAGCACAATTGTCGGCAGTGCTGCATTCAATATGTTCATCATTATCGCTCTTTGCGTCTATGTGGTACCTGATGGAGAAACAAGGAGGATTAAACATCTTAGAGTTTTCTTTGTCACCGCAGCGTGGAGCATATTTGCCTATACTTGGCTGTATATGATCTTGTCCGTTTTTTCACCTGGTGTCGTTGAAGTCTGGGAAAGTTTACTTACTTTTTTCTTCTTTCCTATTTGTGTTGTGTTTGCTTGGGTTGCAGACAGGAGGTTGTTGTTTTACAAATATGTCTACAAAAGGTACCGGGCTGGAAAGCAGAGGGGAATGATCATTGAAACTGAAGGAGATAGACCATCCTCTAAAGCCGATATCGAGATGGATGGTAAGGCTCTTAACTCCCACACAGAAAACTTCCTTGATGGGAAATCATAATTAAAAAACCCAATGGTGAGACCTCCACAACGACTATTCGAGTGTGGAATGAAACAGTTTCCAATTTAACGCTCATGGCACTTGGGTCATCTGCCCCTGAAATTCTTTTGTCATTGATTGAGGTATGTGGTCATAATTTTATTGCTGGAGATCTTGGTCCATCCACCATTGTTGGGAGTGCAGCATTTAACATGTTTATCATTATTGCTATTTGTGTCTATGTCATACCTGATGGTGAAGTTCGAAAGGTCAAGCATCTTCGAGTATTTTTTGTGACTGCAGCATGGAGCATCTTTGCATACATATGGTTATATATGATCCTTGCTGTGTTCTCTCCTGGAGTGGTGCAAGTGTGGGAAGGTTTGCTCACGTTGTTCTTTTTTCCTGTGTGTGTTGTCCTCGCTTGGGTGGCAGACCGACGTCTTCTCTTCTACAAATATATGCACAAAAAGTATC
QCAZ32265_R_flavopunctata_EU663009   ------TTGGTCCTGACCTTGAAATCAGTTATTACTTAATATACACATGCAAGTCTCCGCACCCCTGTGAAAACGCCCTTAAA-TCCCCACTAGGGATAAGGAGCCGGTATCAGGCACAACAAAGCTGCCCAAGACACCTAGCTACGCCACACCCACAAGGGAACTCAGCAGTGATTAACATTGAACATAAGCGACAGCTTGATTCAGTTAAAGTAAAA-AGAGCCGGCAAATCTGGTGCCAGCCGCCGCGGTTACACCACGTGGCTCAAATTGATCTCTATCGGCGTAAAGCGTGATTAAAGCCAAACCAT--TATTAGAGTTAAACTAAAACTAAGCTGTGACACGCTTGTACTTAAGAAACCCAAAAACGAAAGTTACTCCAACTTAAACAACTTGAACTCACGACAGCTAAGATACAAACTGGGATTAGATACCCCACTATGCTTAGCCGTAAACTTTAAATTACACTCA-AATCGCCAGGGAACTACGAGCAAAGCTTAAAACCCAAAGGACTTGACGGTACCCCATATCCACCTAGAGGAGCCTGTCCTATAATCGATACCCCCCGCTAAACCTCACCACTTTTAGCCTACTCAGCCTGTATACCTCCGTCGTCAGCTTACCACGTGAGCGCAACTTAGTGAGCTTAATGCCC-ATACGCCAATACGTCAGGTCAAGGTGCAGCAAATAAAGTGGGAAGAGATGGGCTACACTCTCTAACATAGAAAATACAAAAGACTACCTATGAAATCTAGTCTGAAGGCGGATTTAGAAGTAAAAAGGAAAAA-GAATGTTC-TTTTTAACTCGGCACT-GGGGTGTGTACACACCGCCCGTCACCCTCTTCAAAG--CCAC-TAAAGAGTAA-CTAACTAATTAATGCAACACAGAAGAGGCAAGTCGTAACATGGTAAGTATACCGGA-TATTA--TTCCATTATACCCAAGAACCCTTAAACAATATTGAGTAATTCTTTACTA-CTATAGAAGATTTTATGTTAAAACTAGTAACAGGAAGAAGAACTTCTTACATA-ATGCAAATATAAATCAGACAGGACACCCCACTGATAATTA-ACACCAATGAAGAAAAAGTAGTAACTTATCAAGAAAACTCTACT--AAACCTATGTGTTAACCTAACACCAGAGCATTCCAAAAAAGATTTAAAGAAAGAGAAGGAACTCGGCAAA-TATTAACCTCGCCTGTTTACCAAAAACATCGCCTCTTGA-AC-AAATATAAGAGGTCCAGCCTGCCCAGTGACTCTGTTCAACGGCCGCGGTATCCTAACCGTGCGAAGGTAGCGTAATCACTTGTTCTTTAAATAAGGACTAGTATGAATGGCACCACGAAGGTTATACTGTCTCCTCTTTTTAATCAGTGAAACTAATCTCCCCGTGAAGAAGCGGGGATAAAACTATAAGACGAGAAGACCCTATGGAGCTTTAAACCAT-GTAGCACTTGCACCTATC-AAACACAAATTTCAGAAAAATAC-ACTTCACCCATGCAAGATTG-CTGCCAGTTTTAGGTTGGGGTGACCGCGGAGCAAAAATAAACCTCCACATTGAAAGGAA-CCCACTCCTTAGCCAAGAGTTACACCTCTACGCACCATAAAAATGACATTAATTGACCCAATAATTTGATCAACGAACCAAGTTACCCTAGGGATAACAGCGCAATCCACTTTAAGAGCTCCTATCGACAAGTGGGTTTACGACCTCGATGTTGGATCAGGGTATCCCGGTGGTGCAGCCGCTACCAAAGGTTCGTTTGTT------------------------------------------------------------------------------------------------------------------------------------------------------------------------------------------------------------------------------------------------------------------------TTATTTCATACTTCAGTTGCATGAAAGCTGCCCCTATGAAAGAAGCCAGTGTCAGAGGACAAAGTGGCCTGGCCTATCCGGGTCTTCGGACCCATGGTACTCTGGAGAGCATAGGTGGGCCAATGGGTAGTTCAAGAGGAGGTGGACTTCCATCCCTGACAGATACCTTTGAACATGTCATAGAAGAACTCCTAGAAGAGGAACAAAACATAAGGCAGAGTGAGGAGAACAAGGACTCAGATATGTATTCGTCGAGGGTTATGCTGAGCACTCAAGTGCCTTTGGAGCCCCCTTTGCTTTTTCTTCTCGAGGAGTATAAAAATTACCTGGATGCTGCAAACATGTCCATGAGGGTACGGCGCCACTCAGACCCAGCCCGGCGTGGGGAATTGAGCGTATGTGACAGTATTAGCGAGTGGGTGACGGCAGCAGACAAGAAAACTGCGATAGATATGGCAGGTCAAACAGTCACTGTTCTTGAAAAAGTCCCAGTACCCAAGGGTCAACTGAAACAATATTTCTATGAGACCAAATGCAATCCTATGGGCTACATGAAGGAAGGTTGCAGGGGCATCGACAAGAGGTACTGGAACTCGCAATGCCGAACTACCCAGTCTTACGTGCGCGCTCTCACCATGGATAGCAAAAAAAAAGTTGGTTGGCGCTTTATAAGAATAGACACTTCTTGTGTATGCACACTAATATTCTATTTATTATCCCCACCCTATGCTATATTGTCCCCATTCTTCTGGCTGTCGCTTTTTTAACCCTTATTGAACGTAAAGTTTTAGGTTATATACAACACCGCAAAGGACCTAACATCGTAGGTCCCATAGGACTTCTTCAACCAATTGCAGATGGAGTTAAACTATTTATCAAAGAGCCCATCCGCCCAGCCACCTCATCACAAACCCTATTTCTATTGACTCCTACCCTAGCCCTAGCTCTAGCCATAATTATTTGAACCCCTCTACCCATGCCAATCTCCCTATCTGACATAAACCTAGGAGTTCTATTTATCTTAGCCCTATCGAGCCTAACAGTCTACTCAATTTTAGGATCAGGCTGAGCATCCAACTCAAAATACGCCCTAATCGGAGCATTACGAGCAGTCGCACAAACAATCTCTTATGAGGTCACTCTGGCACTAATCCTCCTCTGCTCTATCCTCTTATCGGGCAATTTCACCCTACAAAACTTTAACATCACTCAAGAACCAATTTGATTATTAATCCCTATTTGACCTATAGCCATGATATGGTACATTTCAACTCTAGCAGAAACCAATCGAGCACCATTTGATCTTACTGAAGGAGAATCTGAACTTGTCTCCGGATTTAATGTAGAATACGCAGGGGGCCCATTTGCATTATTTTTTCTTGCAGAATACGCAAATATCTTAATAATAAACACTATCTCCTCAATTATTTTCCTAGGCTCCACAGCCATAATTCTCCTTCCTATAACAACCATATCTCTTATAACCAAAGCTGCCCTACTCTCCATGGTATTTTTATGAGTTCGAGCCTCCTACCCACGATTCCGCTATGATCAATTAATACACTTAGTGTGAAAAAACTTCCTGCCCCTAACCCTCGCCCTAACCATCTGACACATTGCCTTTCCAATCTCCTTCATATACACCCCCCCAATTACACAGAACCATGACTGATAAGTACAGGTTGCACCTCTCCGTTGCTGACCTGCTATTTGTGTTCACGCTTCCGTTCTGGTCTGTGGATGCCGCCATTGGTTGGTACTTTAAAGAATTCTTGTGCAAAGCCGTCCACGTCATTTACACGGTCAACCTCTACAGCAGCGTCTTAATCTTGGCCTTTATCAGCTTGGATCGGTACTTGGCGATTGTCCACGCCACCAACAGCCAAGGATCTAGGAAACTCTTGGCGGAGAAGATTGTGTACGCTGGAGTGTGGCTTCCAGCTATTTTGTTGACTGTGCCCGACCTGGTATTTGCCAGCGTGTCAGAAATAGAAGACAACTATGTGTGTGACCGAGCTGTTGCCCACCCCACCACGGTCCCCCAGCCGGAGATCCAGCCTGTCCAGCCTCTTTCCGTCTACCGATCAGCTGGAGCTGGTCACGGAGTTCCTGGGAGGGGACATGGTGAATCAAAGCTTCATCTGTGACCAGGATGACGAGACGTTTGTGAAGTCCATCATCATTCAGGACTGTATGTGGAGCGGCTTTTCTGCCGCGGCYAAGCTGGAGAAAGTGGTGTCGGAGAAGCTGGCGTCTTACCAGGCTTCCAGGAAGGAGAGTTCTGTATCCCCCCAAAACCAGCCGCAGAGCCCGCAGAAGGCTCCTGCCTGCCAGGAGAACATCAGCCCCATAGGAACCAGTAGGACCAGCAGTGGTTACCTACAGGATCCAAGTTCTGAATGCATAGACCCTTCGGTCTGCAGAGTCACCAGTGTTTCCTGGGAACGGGCACATGCAACCACTGTCTGAAAACATCAGGAAGTATGTCATGAGCCACTTCCGCTGGAATAAGTTTGGGAGAAGGAACAACACCAGTAGCGATAGCAACAATGCAGGTTACAAACGGGAAGATATAGCCAACTACCCCATATTCAACCTGTTCCCAAGTAGTGACAACCAAAACACACAAGATGGAAATTTGGAAGAAGAATCTATGGACAGACAAGACAATAAGAGGTCATATTCTATGGAACACTTCCGATGGGGCAAACCTGTTGGCAAGAAAAGGAGACCCATTAAGGTTTTCCCTAGTGATGCAGAGGAAGAGTCATCCGAAGTCTACCCAACGGAGTACAGAAGAGAGTTGTCTGTAGAGATTGACTACCCCGATAGCAACTCTGAAGAAGATATTGATGACAGCGAGTTGATGGAAAGCCCAGTGAAAAAAGGTCGGAAGTATAAAATGCATCATTTTCGATGGGAAGGTCCACCCAAAGACAAACGATATGGAGGATTCATGACCCCTGAACGCAGTCAGACCCCTCTAATGACTCTTTTCAAAAATGCCATTATTAAAAAGGGCAAAGCCACCAATGAAGAACGAAAGAAATGGCAGGCAACACTTGACAAACACCTTAGGAAGAAGATGAATTTGAAACCTATTATGAGAATGAATGGAAACTTTGCTCGAAAGCTTATGTCCAAGGAAACAGTCGAGGCCATTTGCGAGCTAATACATTCTGATGATAGGCAAGTGGCCCTCAAAGAACTTATGGACTTGTATCTCAAGATGAAACCAGTGTGGCGATCTTCATGCCCAGCCAAAGAATGCCCGGAGTTGCTCTGCCAGTACAGTTACCACTCTCAGAGATTTGCTGAGCTCTTGACCACCAAGTTCAAGTATAGATATSAGGGCAAGATCACCAATTACTTCCATAAAACCCTAGCCCACGTCCCAGAAATCRTTGAACGTGACGGCTCTATCGGAGCTTGGGCAAGTGAAGGCAACGAGTCTGGTAATAAACTGTTCAACAGTGAGAATATGGAACGAGACTGTATCCAACTTGACCCTTATGGCTCTAGGTTCATCCGCTCCTGAAATTCTCCTTTCTGTTATTGAAGTATGTGGCCATAACTTTGAGGCTGGGGACCTCGGTCCCAGCACAATTGTCGGCAGTGCTGCATTCAATATGTTCATCATTATCGCTCTTTGCGTCTATGTGGTACCTGATGGAGAAACAAGGAGGATTAAACATCTTAGAGTTTTCTTTGTCACCGCAGCGTGGAGCATATTTGCCTATACTTGGCTGTATATGATCTTGTCCGTTTTTTCACCTGGTGTCGTTGAAGTCTGGGAAAGTTTACTTACTTTTTTCTTCTTTCCTATTTGTGTTGTGTTTGCTTGGGTCGCAGACAGGAGGTTGTTGTTTTACAAATATGTCTACAAAAGGTACCGGGCTGGAAAGCAGAGGGGAATGATCATTGAAACTGAAGGAGATAGACCATCCTCCAAAGCCGATATCGAGATGGATGGTAAGGCTCTTAACTCCCACACAGAAAACTTTCTTGATGGGAAATCATAATTAAAAAACCCAATGGTGAGACCTCCACAACGACTATTCGAGTGTGGAATGAAACAGTTTCCAATTTAACGCTCATGGCACTTGGGTCATCTGCCCCTGAAATTCTTTTGTCATTGATTGAGGTATGTGGTCATAATTTTATTGCTGGAGATCTTGGTCCATCCACCATTGTTGGGAGTGCAGCATTTAACATGTTTATCATTATTGCTATTTGTGTCTATGTCATACCTGATGGTGAAGTTCGAAAGATCAAGCATCTTCGAGTATTTTTTGTGACTGCAGCATGGAGCATCTTTGCATACATATGGTTATATATGATCCTTGCTGTGTTCTCTCCTGGAGTGGTGCAAGTGTGGGAAGGTTTGCTCACGTTGTTCTTTTTTCCTGTGTGTGTTGTCCTCGCTTGGGTGGCAGACCGACGTCTTCTCTTCTACAAATATATGCACAAAAAGTATC
MHUA4071_S_punctulata_EU663018   ------TTGGTCCTGGTCTTGAAATCAGTTATTACTTAATTTACACATGCAAGTCTCCGCATCCCCGTGAAAACGCCCTTAAC-CCCATCCTATGGACAAGGAGCCGGTATCAGGCACAAT-TTATAGCCCAAGACACCTAGCCATGCCACACCCACAAGGGAAATCAGCAGTGATTAACATTAAATATAAGCGACAGCTTGATTTAGTCAGAGTAAAATAGAGCCGGCAAATCTGGTGCCAGCCGCCGCGGTTACACCATGTGGCTCAAATTGATTTCTATCGGCGTAAAGCGTGATTAAAGTCCAACTAT--CATTGGAGCCAAATTAAAACTAAGCTGTGACACGCTTGTGCTTAAGAAACTCAGAAACGAAAGTTACTCCAACTTTATT-ACTTGAACTCACGACAGCTAAGAAACAAACTGGGATTAGATACCCCACTATGCTTAGCCGTAAACCTTAAATTACAACAA-AATCGCCAGGGAACTACGAGCTAAGCTTAAAACCCAAAGGACTTGACGGTACCCCACATCCACCTAGAGGAGCCTGTCCTACAATCGATACCCCTCGCTAAACCTCACCACTTTTAGCCTATTCAGCCTGTATACCTCCGTCGTCAGCTTACCACGTGAGCGTAACTTAGTAAGCTTAATGCCA-GTACGCCAATACGTCAGGTCAAGGTGCAGCAGATAAAGTGGGAAGAGATGGGCTACACTCTCTAATATAGAGAATACGGAAGATTACCTATGAAATCTAATCTAAAGGCGGATTTAGAAGTAAAAAGAAAAAACGAATGTTC-TTTTTAACCAGGCACT-GGGGTGTGTACACACCGCCCGTCACCCTCTTCAAAGCCATCA-AAAAAAGTAA-CTAACCAACTAATGCAAAATAGAAGAGGCAAGTCGTAACATGGTAAGTATAC-----AATTAATCTCATCAATATTCAAGAACCCTTAAACGATACTGAGTAATTCTATACCA-CTATAGAAGATTTTATGTTAAAACTAGTAACAAGAATAAGTACTTCTTAAATA-ATGCAAGTGTAAATCAGACAGAACATCTCACTGACAATTA-GCACCAATGAAATAAAAGTAGCAACTCAACAAGAAAATTCTACT--AGA-TTATGTGTTAACCTAACACAAGAGCATTCCAAAAAAGATTAAAAGAAAAAGAAGGAACTCGGCAAA-CTTTAACCTCGCCTGTTTACCAAAAACATCGCCTCTTGAATC-AAATATAAGAGGTCCAGCCTGCCCAGTGACTCTGTTCAACGGCCGCGGTATCCTAACCGTGCGAAGGTAGCGTAATCACTTGTTCTTTAAATGAGGACTAGTATGAATGGCATCACGAAGGTTTTACTGTCTCCTTTTTCTAATCAGTGAAACTAATCTTCCCGTGAAGAAGCGGGGATAAATTTATAAGACGAGAAGACCCTATGGAGCTTTAAACCAT-GTAACACTTGCACCAACT-CGATGTAAATTCCAGAAAAATCT-ATTTTACTAATGCAAGAACA-TTACCAGTTTTAGGTTGGGGTGACCGCGGAGCAAAAAACAACCTCCACATTGAAAGGAC-AACTCTCCTGAGCAAAGAATAACATCTCCATGCACCATTAAAATGACATCAATTGACCCAATATTTTGATCAACGAACCAAGTTACCCTAGGGATAACAGCGCAATCCACTTCAAGAGTCCCTATCGACAAGTGGGTTTACGACCTCGATGTTGGATCAGGGTATCCCGGTGGTGCAGCAGCTACCAAAGGTTCGTTTGTT------------------------------------------------------------------------------------------------------------------------------------------------------------------------------------------------------------------------------------------------------------------------TTATTTCATACTTCAGTTGCATGAAAGCTGCCCCTATGAAAGAAGCCAGTGTCAGAGGACAAAGTGGCCTGGCCTATCCGGGTCTTCGGACCCATGGTACTCTGGAGAGCATAGGTGGGCCAATGGGTAGTTCAAGAGGAGGTGGACTTCCATCCCTGACAGATACCTTTGAACATGTCATAGAAGAACTCCTAGAAGAGGAACAAAACATAAGGCAGAGTGAAGAGAACAAGGACTCCGATATGTATTCGTCRAGGGTTATGCTGAGCACTCAAGTGCCTTTGGAGCCCCCTTTGCTTTTTCTTCTCGAGGAGTATAAAAATTACCTGGATGCTGCAAACATGTCCATGAGGGTACGGCGCCACTCAGACCCAGCCCGGCGTGGGGAATTGAGCGTATGTGACAGTATTAGCGAGTGGGTGACGGCAGCAGACAAGAAAACTGCGATAGATATGGCAGGTCAAACAGTCACTGTTCTTGAAAAAGTCCCAGTACCCAAGGGTCAACTGAAACAATATTTCTATGAGACCAAATGCAATCCTATGGGCTACATGAAGGAAGGTTGCAGGGGCATCGACAAGAGGTACTGGAACTCGCAATGCCGAACTACCCAGTCTTACGTGCGCGCTCTCACCATGGATAGCAAAAAAAAAGTTGGTTGGCGCTTTATAAGAATAGACACTTCTTGTGTATGCACACTAATCCCCTACTTATTATCCCCGCTCTGTGCTATATTATCCCAATTCTTCTAGCAGTTGCTTTTTTAACCCTTATTGAACGCAAAGTTCTAGGATATATACAACACCGTAAAGGACCTAATATCGTAGGTCCTATGGGCATTCTTCAACCAATTGCAGACGGAATAAAATTATTTACTAAAGAACCAATTCGCCCAGCAACCTCATCAAAAAATCTATTTCTATTGGCCCCAATTTTAGCCCTTACTTTAGCCATAATTGTCTGAACCCCTCTATCAATACCAATCTCTCTTTCTGACATAAACTTAGGAATTTTATTCATCTTAGCCTTATCAAGTCTAACAGTATATTCAATCTTAGGGTCAGGCTGAGCATCAAATTCAAAATATGCTCTTATCGGAGCATTACGGGCAGTTGCACAAACAATCTCTTATGAGGTCACCCTAGCATTAATCCTTTTATGCTCTATTCTTCTATCTGGCAACTTCACCTTACAAATCTTCAACCTTACACAAGAACCAATTTGACTCGTTATCCCAATTTGACCTCTAGCTATAATATGATATATCTCAACCCTTGCAGAAACCAATCGAGCACCATTTGATTTAACCGAAGGTGAATCTGAACTTGTCTCTGGATTTAATGTAGAATATGCAGGAGGTCCATTTGCACTATTTTTTCTAGCAGAATATGCAAATATTTTAATAATAAACACCATTTCTTCAATTATTTTTCTGGGCTCCACAACCATAATTTTTCTTCCACTAACAACAGTATCCCTCATAACAAAAGCCACCCTACTTTCCATAGTATTTTTATGAATTCGAGCCTCTTACCCACGATTTCGCTATGATCAATTAATACACCTAGTGTGAAAAAATTTCCTTCCCCTTACTCTTGCCCTAACCATTTGACACATTGCCCTCCCAATCTCCATTATGTACACCCCACCCATTACACAGAACCATGACTGATAAGTACAGGTTGCACCTCTCCGTTGCTGACCTGCTGTTTGTGTTCACCCTTCCGTTCTGGTCTGTGGATGCCGCCATTGGTTGGTACTTTAAAGAATTCTTGTGCAAAGCCGTCCACGTCATTTACACGGTCAACCTCTACAGCAGCGTCTTAATCTTGGCCTTTATCAGCTTGGATCGGTACTTGGCGATTGTCCACGCCACCAACAGCCAAGGATCTAGGAAACTCTTGGCGGAGAAGATTGTGTACGCTGGAGTGTGGCTTCCAGCTATTTTGCTGACTGTGCCCGACCTTGTATTTGCCAGCGTGTCGGAGATAGAAGAAAACTATGTGTGTGACCGAGCTGTTGCCCACCCCACCACGGTCCCCCAGCCGGAGATCCAGCCTGTCCAGCCTCTTTCCGTCTACCGATCAGCTGGAGCTGGTCACGGAGTTCCTGGGAGGGGACATGGTGAATCAAAGCTTCATCTGTGACCAGGATGACGAGACGTTTGTGAAGTCCATCATCATTCAGGACTGTATGTGGAGCGGCTTTTCTGCGGCGGCCAAGCTGGAGAAAGTGGTGTCGGAGAAACTGGCGTCTTACCAGGCTTCTAGGAAGGAGAGTTCTGTGTCCCCCCAAAACCAGCCGCAGAGCCCGCAGAAGGCTCCTGCCTGCCAGGAGAACATCAGCCCCATAGGAACCAGTAGGACCAGCAGTGGTTACCTACAGGATCCAAGTTCTGAATGCATAGACCCTTCGGTCTGCAGAGTCACCAGTGTTTCCCGGGAAYGGGCAYATGCAACCACTGTCTGAAAACATCAGGAAGTATGTCATGAGCCACTTCCGCTGGAATAAGTTTGGCAGAAGGAACAACACCAGTAGCGATAGCAACAATGCAGGTTACAAACGGGAAGATATAGCCAACTACCCCATATTCAACCTGTTCCCAAGTAGTGACAACCAAAACACACAAGATGGAAATTTGGAAGAAGAATCTATGGACAGACAAGACAATAAGAGGTCATATTCTATGGAACACTTCCGATGGGGCAAACCTGTTGGYAAGAAAAGGAGACCCGTTAAGGTTTTCCCTAGTGATGCAGAGGAAGAGTCATCTGAAGTCTACCCAACGGAGTACAGAAGAGAGTTGTCTGTAGAGATTGACTACCCCGATAGCAACTCTGAAGAAGATATTGACGACAGCGAGTTGATGGAAAGCCCAGTGAAAAAAGGTCGGAAGTATAAAATGCATCATTTTCGATGGGAAGGTCCACCCAAAGACAAACGATATGGAGGATTCATGACCCCTGAACGCAGTCAGACCCCTCTAATGACTCTTTTCAAAAATGCCATTATTAAAAAGGGCAAAGCCACCAATGAAGAACGAAAGAAATGGCAGGCAACACTTGACAAACACCTTAGGAAGAAGATGAATTTGAAACCTATTATGAGAATGAATGGAAACTTTGCTCGAAAGCTTATGTCCAAGGAAACAGTCGAGGCCATTTGCGAGCTAATACATTCTGAGGAGAGGCAAGTGGCCCTCAAAGAACTTATGGACTTGTATCTCAAGATGAAACCAGTGTGGCGATCTTCATGCCCAGCCAAAGAGTGCCCGGAGTTGCTCTGCCAGTACAGTTACCACTCTCAGAGATTTGCTGAGCTCTTGTCCACCAAGTTCAAGTATAGATATGAGGGCAAGATCACCAATTACTTCCACAAAACTCTAGCCCATGTCCCAGAGATCATTGAACGTGACGGCTCTATCGGAGCTTGGGCAAGTGAAGGCAACGAGTCTGGTAATAAACTGTTCAACAGTGAGAATATGGAACGAGACTGTGTCCAACTTGACCCTTATGGCTCTAGGTTCGTCTGCTCCTGAAATTCTCCTTTCTGTGATTGAAGTATGTGGCCATAACTTTGAGGCTGGGGACCTCGGTCCCAGCACAATTGTCGGCAGTGCTGCATTCAATATGTTCATCATTATCGCTCTTTGCGTCTATGTGGTACCTGATGGAGAAACAAGGAGGATTAAACATCTTAGAGTTTTCTTTGTCACCGCAGCTTGGAGCATATTTGCCTATACTTGGCTGTATATGATCTTGTCCGTTTTTTCACCTGGTGTCGTTGAAGTCTGGGAAAGTTTACTTACTTTTTTCTTCTTTCCTATTTGTGTTGTGTTTGCTTGGGTCGCAGACAGGAGGTTGTTGTTTTATAAATATGTCTACAAAAGGTACCGGGCTGGAAAGCAGAGGGGAATGATCATTGAAACCGAAGGAGATAGACCATCCTCCAAAGCTGATATCGAGATGGATGGTAAGGCTCTTAACTCCCACACAGAAAACTTCCTTGATGAGAAATCATAATTAAAAAACCCAATGGTGAGACCTCCACAACGACTATTCGAGTGTGGAATGAAACAGTTTCCAATTTAACGCTCATGGCACTTGGGTCATCTGCCCCTGAAATTCTTTTGTCATTGATTGAGGTATGTGGTCATAATTTTATTGCTGGAGATCTTGGTCCATCCACCATTGTTGGRAGTGCAGCATTTAACATGTTTATCATTATTGCTATTTGTGTCTATGTCATACCTGATGGTGAAGTTCGAAAGATCAAGCATCTTCGAGTATTTTTTGTGACTGCAGCATGGAGCATCTTTGCATACATATGGTTATATATGATCCTTGCTGTGTTCTCTCCTGGAGTGGTGCAAGTGTGGGAAGGTTTGCTCACGTTGTTCTTTTTTCCTGTGTGTGTTGTCCTCGCCTGGGTGGCAGACCGACGTCTTCTCTTCTACAAATATATGCACAAAAAGTATC
UCR16861_S_ilex_EU662988   -----------------------------------------------------------CACCCCTGTTACAACGCCCTTAAATTCCCCARTAGGGACAAGGAGCCGGTATCAGGCACAACTAAACTGCCCAAGACACCTAGCTATGCCACACCCACAAGGGAATTCAGCAGTGATTAACATTGAATATAAGCGACAGCTTGATTCAGTTAAAGTAAAA-AGAGCCGGCAAATCTGGTGCCAGCCGCCGCGGTTACACCACGTGGCTCAAATTGATTTTTATCGGCGTAAAGCGTGATTAAAGTCCAACAACC-TACTAGAGTTAAACTAAAACTAAGCTGTGACACGCTTGTACTTAAGAAACCCAAAAACGAAAGTTACTCCAATTCTACCAACTTGAACTCACGACAGCTAAGACACAAACTGGGATTAGATACCCCACTATGCCTAGCCGTAAACCTTTAATTACACCAA-AATCGCCAGGGAACTACGAGCAAAGCTTAAAACCTAAAGGACTTGACGGTACCCCATATCCACCTAGAGGAGCCTGTCCTATAATCGATACCCCCCGCTTAACCTCACCACTTTTAGCCTATTCAGCCTGTATACCTCCGTCGTCAGCTTACCACGTGAGCGCTACTTAGTGAGCTTAATGCCC-ATACGCCAATACGTCAGGTCAAGGTGCAGCAAATAAAGTGGGAAGAGATGGGCTACACTCTCTAATATAGAAAATACGGAAGACTACCTATGAAACCTAATCTAAAGGCGGATTTAGAAGTAAAAAGAAAAAA-GAATGTCC-TTTTTAACTCGGCACT-GGGGTGTGTACACACCGCCCGTCACCCTCTTCAAAG--CCTT-AAAAAAGTAT-TTAACCTACTAATGGCATACAGAAGAGGCAAGTCGTAACATGGTAAGTATACCGGA----------------------------------------------------------------------------------------------------------------------------------------------------------------------------------------------------T--AAC-CCATATGTTAA-CTAACACCAGAGCATTTCAAAAAAGATTTAAAGAAAAAGAAGGAACTCGGCAAA-TTTTAACCTCGCCTGTTTACCAAAAACATCGCCTCTTGA-AT-TAATATAAGAGGTCTAGCCTGCCCAGTGACTCTGTTCAACGGCCGCGGTATCCTAACCGTGCGAAGGTAGCGTAATCACTTGTTCTTTAAATGAGGACTAGTATGAATGGCATCACGAAGGTTTTACTGTCTCCTTTTTCTAATCAGTGAAACTAATCTCCCCGTGAAGAAGCGGGGATAGATTTATAAGACGAGAAGACCCTATGGAGCTTTAAACTGT-GTAACACTTGCACCAACC-CCTTGCAAATTTCAGAAAAACCT-ACTTTATCCATGCAAGATTA-TTATCAGTTTTAGGTTGGGGTGACCGCGGAGCAAAAAACAACCTCCACATTGAAGGGAT-ATTCCTCCTGAGCAAAGAACAACACCTCCATGCACCATTACAATGACATCAATTGACCCAATATTTTGATCAACGAACCAAGTTACCCTAGGGATAACAGCGCAATCCACTTCAAGAGCCCCTATCGACAAGTGGGTTTACGACCTCGATGTTGGATCAGGGTATCCCGGTGGTGCAGCCGCTACCAAAGG----------------------------------------------------------------------------------------------------------------------------------------------------------------------------------------------------------------------------------------------------------------------------------TTATTTCATACTTCAGTTGCATGAAAGCTGCCCCTATGAAAGAAGCCAGTGTCAGAGGACAAAGTGGCCTGGCCTATCCGGGTCTTCGGACCCATGGTACTCTGGAGAGCATAGGTGGGCCAATGGGTAGTTCAAGAGGAGGTGGACTTCCATCCCTGACAGATACCTTTGAACATGTCATAGAAGAACTCCTAGAAGAGGAACAAAACATAAGGCAGAGTGAAGAGAACAAGGACTCAGATATGTATTCGTCGAGGGTCATGCTGAGCACTCAAGTGCCTTTGGAGCCCCCTTTGCTTTTTCTTCTCGAGGAGTATAAAAATTACCTGGATGCTGCAAACATGTCCATGAGGGTACGGCGCCACTCAGACCCAGCCCGGCGTGGGGAATTGAGYGTATGTGACAGTATTAGCGAGTGGGTGACGGCAGCAGACAAGAAAACTGCGATAGATATGGCAGGTCAAACAGTCACTGTTCTTGAAAAAGTCCCAGTACCCAAGGGTCAACTGAAACAATATTTCTATGAGACCAAATGCAATCCTATGGGCTACATGAAGGAAGGTTGCAGGGGCATCGACAAGAGGTACTGGAACTCGCAATGCCGAACTACCCAGTCTTACGTGCGCGCTCTCACCATGGATAGCAAAAAAAAAGTTGGTTGGCGCTTTATAAGAATAGACACTTCTTGTGTATGCACACTAATCTCCTACTTATCATCCCCACCCTATGCTATATTGTCCCAATCCTCCTAGCAGTCGCTTTTCTTACTCTTATCGAACGCAAAGTTCTCGGATATATACAACATCGTAAAGGACCAAATATTGTAGGTCCTATGGGACTTCTTCAACCAATCGCAGATGGGGTAAAACTATTTATTAAAGAACCAATTCGCCCAACGACCTCATCACAAACTCTATTCCTACTAACCCCAACCCTAGCCTTAGCATTAGCCATAATTATTTGAACCCCACTACCTATACCAATCTCCCTATCTGATATAAATTTAGGGGTTTTATTTATTTTAGCCCTATCAAGTCTAACAGTCTACTCAATCTTAGGGTCAGGTTGAGCATCTAATTCAAAATATGCCCTAATTGGAGCATTACGAGCAGTTGCACAAACAATCTCTTATGAGGTCACCTTAGCATTAATCATTCTCTGCTCTATTCTTCTCTCGGGCAACTTCACTTTACAAAACTTCAATATTACACAAGAATCAATTTGACTCATTGTTCCAATCTGACCAATAGCTATAATATGATATATCTCAACCCTTGCAGAAACAAACCGAGCACCATTTGACCTCACTGAGGGGGAATCTGAACTTGTTTCTGGGTTTAATGTAGAATACGCAGGAGGTCCATTTGCACTATTTTTTCTAGCGGAATACGCAAACATTTTAATAATAAACACCATCTCCTCAATTATTTTTCTAGGATCCGCAACCATGGTTCTCCTCCCCATAACAACAGTATCGCTTATAACAAAAGCCGCCCTACTCTCCATAGCATTTTTATGGGTTCGAGCCTCTTACCCACGATTTCGTTATGACCAACTAATACACTTAGTATGAAAAAACTTTCTCCCTCTCACCCTTGCCCTAACCATTTGACATATTGCACTTCCAATTTCCCTTATGTATATTCCACCAATTACACAGAACCATGACTGATAAGTACAGGTTGCACCTCTCCGTCGCTGACCTGCTGTTTGTGTTCACGCTTCCGTTCTGGTCTGTRGATGCCGCCATTGGTTGGTACTTTAAAGAATTCTTGTGCAAAGCCGTCCACGTCATTTACACGGTCAACCTCTACAGCAGCGTCTTAATCTTGGCCTTTATCAGCTTGGATCGGTACTTGGCGATTGTCCACGCCACCAACAGCCAAGGATCTAGGAAACTCTTGGCGGAGAAGATTGTGTACGCTGGAGTKTGGCTTCCAGCTATTTTGTTGACTGTGCCCGACCTTGTATTTGCCAGCGTCTCGGAGATAGAAGAAAACTATGTGTGTGACCGAGCTGTTGCCCACCCCACCACGGTCCCCCAGCCGGAGATCCAGCCTGTCCAGCCTCTTTCCGTCTACCGATCAGCTGGAGCTGGTCACGGAGTTCCTGGGAGGGGACATGGTGAATCAAAGCTTCATCTGTGACCAGGATGACGAGACGTTTGTGAAGTCCATCATCATTCAGGACTGTATGTGGAGCGGCTTTTCTGCGGCGGCCAAGCTGGAGAAAGTGGTGTCGGAGAAGCTGGCGTCTTACCAGGCTTCTAGGAAGGAGAGTTCTGTGTCCCCCCAAAACCAGCCGCAGAGCCCGCAGAAGGCTCCTGCCTGCCAGGAGAACGTCAGCCCCATAGGAACCAGTAGGACCAGCAGTGGTTTCCTACAGGATCCAAGTTCTGAATGCATAGACCCGTCGGTCTGCAGAGTCACCAGTGTTTCCCGGGAACGGGCACATGCAACCACTGTCTGAAAACATCAGAAAGTATGTCATGAGCCACTTCCGCTGGAATAAGTTTGGCAGAAGGAACAACACCAGTAGCGATAGCAACAATGCAGGTTACAAACGGGAAGATATAGCCAACTACCCCATATTCAACCTGTTCCCAAGTAGTGACAACCAAAACACACAAGATGGAAATTTGGAAGAAGAATCTATGGACAGACAAGACAATAAGAGGTCATATTCTATGGAACACTTCCGATGGGGCAAACCTGTTGGCAAGAAAAGGAGACCCGTTAAGGTTTTCCCTAGTGATGCAGAGGAAGAGTCATCCGAAGTCTACCCAACGGAGTACAGAAGAGAGTTGTCTGTAGAGATTGACTACCCCGATAGTAACTCTGAAGAAGATATTGATGACAGCGAGTTGATGGAAAGCCCAATGAAAAAAGGTCGGAAGTATAAAATGCATCATTTTCGATGGGAAGGTCCACCCAAAGACAAACGATATGGAGGATTCATGACCCCTGAACGCAGTCAGACCCCTCTAATGACTCTTTTCAAAAATGCCATTATTAAA---------------------------------------------------------------------------------------------------------------------------------------------------------------------------------------------------------------------------------------------------------------------------------------------------------------------------------------------------------------------------------------------------------------------------------------------------------------------AACAGTGAGAATATGGAACGAGACTGTGTCCAACTTGACCCTTATGGCTCTAGGTTCATCTGCTCCTGAAATTCTCCTTTCTGTGATTGAAGTATGTGGCCATAACTTTGAGGCTGGGGACCTCGGTCCCAGCACAATTGTCGGCAGTGCTGCATTCAATATGTTTATCATTATCGCTCTTTGTGTCTATGTGGTACCTGATGGAGAAACAAGGAGGATTAAACATCTTAGAGTTTTCTTTGTCACCGCAGCTTGGAGCATATTTGCCTATACTTGGCTGTATATGATCTTGTCCGTTTTTTCACCTGGTGTCGTTGAAGTCTGGGAAAGTTTACTTACTTTTTTCTTCTTTCCTATTTGTGTTGTGTTTGCTTGGGTCGCAGACAGGAGGTTGTTGTTTTATAAATATGTCTACAAAAGGTACCGGGCTGGAAAGCAGAGGGGAATGATCATTGAAACCGAAGGAGATAGACCATCCTCCAAAGCTGATATCGAGATGGATGGTAAGGCTCTTAACTCCCACACAGAAAACTTCCTTGATGGGAAATCATAATTAAAAAACCCAATGGTGAGACCTCCACAACGACTATTCGAGTGTGGAATGAAACAGTTTCCAATTTAACGCTCATGGCACTTGGGTCATCTGCCCCTGAAATTCTTTTGTCATTAATTGAGGTATGTGGTCATAATTTTATTGCTGGAGATCTTGGTCCATCCACCATTGTTGGGAGTGCAGCATTTAACATGTTTATCATTATTGCTATTTGTGTCTATGTCATACCTGATGGTGAAGTTCGAAAGATCAAGCATCTTCGAGTATTTTTTGTGACTGCAGCATGGAGCATCTTTGCATACATATGGTTATATATGATCCTTGCTGTGTTCTCTCCTGGAGTGGTGCAAGTGTGGGAAGGTTTGCTCACGTTGTTCTTTTTTCCTGTGTGTGTTGTCCTCGCCTGGGTGGCAGACCGACGTCTTCTCTTCTACAAATATATGCACAAAAAGTATC
MHNC5646_T_amelie_EU663005   -----------------------ATCAGTTATTACTTAATATACACATGCAAGTCTCCGCACCCCTGTGAAAACGCCCTTAAA-CCCCTTTTAGAGGTAAGGAGCCGGTATCAGGCACAATAAAAATGCCCAAGACACCTAGCTACGCCACACCCACAAGGGAACTCAGCAGTGATTAACATTGAACATAAGCGACAGCTTGATTCAGTTAAAGTAAAA-AGAGCCGGCAAATCTGGTGCCAGCCGCCGCGGTTACACCACGTGGCTCAAATTGATTTCTATCGGCGTAAAGCGTGATTAAAGTCCAATCAT--TATTAGAGTTAAACTAAAACTAAGCTGTGACACGCTTGTTCTTAAGAAACCCAAAAACGAAAGTTACTCCAACTTAAACAACTTGAATTCACGACAGCTAAGACACAAACTGGGATTAGATACCCCACTATGCCTAGCCGTAAACTTTAAATTACACCAA-AATCGCCAGGGAACTACGAGCAAAGCTTAAAACCCAAAGGACTTGACGGTACCCCATATCCACCTAGAGGAGCCTGTCCTACAATCGATACCCCACGCTAAACCTCACCACTTTTAGCCTAATCAGCCTGTATACCTCCGTCGTCAGCTTACCACGTGAGCGCAACCTAGTGAGCTTAATGCCC-ATACACCAATACGTCAGGTCAAGGTGCAGCATATAAAGTGGGAAGAGATGGGCTACACTTTCTAACTTAGAAAACACGGAAGACTATTTATGAAACCTAGTCTAAAGGCGGATTTAGAAGTAAAAAGAAAAAA-GAATGTTC-TTTTTAACTCGGCACT-GAGGTGTGTACACACCGCCCGTCACCCTCTTCAAAG--CCAC-CAAAAAGTAA-TTAACCAATTAATGCATTACAGAAGAGGCAAGTCGT---------------------AACTAATTTCAACGTCATATTAGAACCCTTAAACAATATTGAGTAATTCTATACTA-ATATAGAAAATTTTATGTTAAAACTAGTAACAAGAAGAAGAACTTCTTATATA-ATGCAAGTATAAATCAGACAGGACATCCCACTGATAATTA-ACACCAATGAAGAAAAAGTAGCAACTAAACAAGAAAATCCTACT--AAA-ACATATGTTAACCTAACACCAGAGCATTTCAAAAAAGATTAAAAGAAAGAGAAGGAACTCGGCAAA-TATTAACCTCGCCTGTTTACCAAAAACATCGCCTCTTGA-AT-AAATATAAGAGGTCCAGCCTGCCCAGTGACTTTGTTCAACGGCCGCGGTATCCTAACCGTGCGAAGGTAGCGTAATCACTTGTTCTTTAAATGAGGACTAGTATGAATGGCACCACGAGGGTTATACTGTCTCCTCTTTCTAATCAGTGAAACTAATCTCTCCGTGAAGAAGCGGGGATAAAATTATAAGACGAGAAGACCCTATGGAGCTTTAAACTAA-GTAATACTTGCACTCCTA-TAACACAAATTTCAGAAAAACAT-CAATTATTTATGCAAGATCC-TTACCAGTTTTAGGTTGGGGTGACCGCGGAGCAAAACACAACCTCCACGTTGAAAGGAA-CCCACTCCTCAGCTAAGAGTTACACCTCTAAGCATCATTACAATGACATTAATTGACCCAATATTTTGATCAACGAACCAAGTTACCCTAGGGATAACAGCGCAATCCACTTCAAGAGCTCCTATCGACAAGTGGGTTTACGACCTCGATGTTGGATCAGGGTATCCCGGTGGTGCAGCCGCTACCAAAG-----------------------------------------------------------------------------------------------------------------------------------------------------------------------------------------------------------------------------------------------------------------------------------TTATTTCATACTTCAGTTGCATGAAAGCTGCCCCTATGAAAGAAGCCAGTGTCAGAGGACAAAGTGGCCTGGCCTATCCGGGTCTTCGGACCCATGGTACTCTGGAGAGCATAGGTGGGCCAATGGGTAGTTCAAGAGGAGGTGGACTTCCATTCCTGACAGATACCTTTGAACATGTCATAGAAGAACTCCTAGAAGAGGAACAAAACATAAGGCAGAGTGAGGAGAACAAGGACTCAGATATGTATTCGTCAAGGGTTATGCTGAGCACTCAAGTGCCTTTGGAGCCCCCTTTGCTTTTTCTTCTCGAGGAGTATAAAAATTACCTGGATGCTGCAAACATGTCCATGAGGGTACGGCGCCATTCAGACCCAGCCCGGCGCGGGGAATTGAGCGTATGTGACAGTATTAGCGAGTGGGTRACGGCAGCAGACAAGAAAACTGCGATAGATATGGCAGGTCAAACAGTCACTGTTCTTGAAAAAGTCCCAGTACCCAAGGGTCAACTGAAACAATATTTCTATGAGACCAAATGCAATCCTATGGGCTACATAAAGGAAGGTTGCAGGGGCATCGACAAGAGGTACTGGAACTCGCAATGCCGAACTACCCAGTCTTACGTGCGCGCTCTCACCATGGATAGCAAAAAAAAAGTTGGTTGGCGCTTTATAAGAATAGACACTTCTGGTGTATGCACACTAACCCACTACTTATTATTCCCACCCTGTGCTATATTGTTCCAATTCTTCTGGCAGTTGCTTTTCTCACCCTTATTGAACGCAAAGTCTTAGGATACATACAACACCGTAAAGGACCAAACATCGTAGGCCCTATAGGACTACTTCAACCAATTGCAGATGGAGTAAAACTATTTATTAAAGAACCAATTCGCCCAGCCACCTCATCACAAACCCTATTTCTACTAACCCCAACCCTAGCCTTAGCTCTAGCCATAATCATTTGGACCCCATTACCTATGCCAATTCCCCTGTCCGATATAAACCTAGGAGTCTTATTTATTTTAGCCCTATCAAGCCTAACAGTTTATTCAATTCTCGGTTCAGGCTGAGCATCCAATTCAAAATATGCCCTAATTGGAGCATTACGAGCAGTTGCACAAACAATCTCTTATGAAGTCACACTAGCGTTAATTCTTCTTTGCTCTATTCTTCTATCAGGCAACTTTACCCTACAAAACTTCAACATCACACAAGAATCAATTTGACTTTTAATTCCAATCTGACCAATAGCTATAATATGGTATATCTCAACACTAGCAGAAACTAACCGAGCACCATTTGACCTAACCGAGGGGGAGTCCGAACTTGTCTCAGGGTTTAATGTAGAATATGCAGGCGGACCATTCGCATTATTCTTTCTTGCAGAATACGCAAATATCTTAATAATAAACACTATTTCCTCAATTATTTTTTTAGGCTCCACAGCTATAATTATTCTTCCATTAACAACTATATCTCTTATAACTAAAGCTGCCCTACTTTCCATAGTATTCTTATGAGTACGAGCCTCCTACCCACGATTCCGTTATGATCAACTAATACACTTAGTGTGAAAAAATTTTCTCCCACTAACCCTAGCCCTAACCATCTGACACATTGCCTTTCCAATCTCACTCATGTATACCCCACCAATTACACAGAACCATGACTGATAAGTACAGGTTGCACCTCTCCGTTGCTGACCTGCTGTTTGTGTTCACGCTTCCGTTCTGGTCTGTGGATGCCGCCATTGGGTGGTACTTTAAAGAATTCTTGTGCAAAGCCGTCCACGTCATTTACACGGTCAACCTCTACAGCAGCGTCTTAATCTTGGCCTTTATCAGCTTGGATCGGTACTTGGCGATTGTCCACGCCACCAACAGCCAAGGATCTAGGAAACTCTTGGCGGAGAAGATTGTGTACGCTGGAGTGTGGCTTCCAGCTATTTTGTTGACTGTGCCCGACCTTGTATTTGCCAGCGTGTCAGACATAGAAGGCAACTATGTGTGTGACCGAGCTGTTGCCCACCCCACCACGGTCCCCCAGCCGGAGATCCAGCCTGTCCAGCCTCTTTCCGTCTACCGATCAGCTGGAGCTGGTCACGGAGTTCCTGGGAGGGGACATGGTGAATCAAAGCTTCATCTGTGACCAGGATGACGAGACGTTTGTGAAGTCCATCATCATTCAGGACTGTATGTGGAGCGGCTTTTCTGCGGCGGCCAAGCTGGAGAAAGTGGTGTCGGAGAAGCTGGCGTCTTACCAGGCTTCTAGGAAGGAGAGTTCTGTGTCTCCCCAAAACCAGCCGCAGAGCCCGCAGAAGGTKCCTGCCTGCCAGGATAACATCAGCCCCATAGGAACCAGCAGGACCAGCAGTGGTTACCTACAGGATCCAAGTTCTGAATGCATAGACCCTTCGGTCTGCAGAGTCACCAGTGTTTCCCGGGAACGGGCACATGCAACCACTCTCTGAAAACATCAGGAAGTACGTCATGAGCCACTTCCGCTGGAATAAGTTTGGCAGAAAGAATAGCACCAGTAGCGATAGTAACAATGCAGGTTACAAACGGGAAGATATAGCCAACTACCCCATATTCAACCTGTTCCCAAGTAGTGACAACCAAAACACACAAGATGGAAATTTGGAAGAAGAATCTATGGACAGACAAGACAATAAGAGGTCATATTCTATGGAACACTTCCGATGGGGCAAACCCGTCGGCAAGAAAAGGAGACCCATTAAGGTTTTTCCTATCGATGCAGAGGAAGAGTCATCCGAAGTCTACCCAACGGAGTACAGACGAGAGTTGTCTGTAGAGATTGACTACCCCGATAGCAACTCCGAAGAAGATATCGACGACAGTGAGTTGATGGAAAGCCCAGTGAAAAAAGGTCGGAAGTATAAAATGCATCATTTTCGATGGGAAGGTCCACCCAAAGACAAACGATACGGAGGCTTCATGACCCCTGAGCGCAGTCAGACCCCTCTAATGACTCTTTTCAAAAATGCCATTATTAAA----------CCACCAATGAAGAACGAAAGAAATGGCAAGCAACACTTGACAAACACCTTAGGAAGAAGATGAATTTGAAACCTATTATGAGAATGAATGGAAACTTTGCTCGAAAGCTCATGTCCAAGGAAACAGTGGAGGCCATTTGCGAGCTAATACATTGTGAGGAGAGGCAAGTGGCCCTCAAAGAACTTATGGACTTGTATCTCAAGATGAAACCAGTGTGGCGATCTTCATGCCCAGCCAAAGAGTGCCCGGAGTTGCTCTGCCAGTACAGTTACCACTCTCAGAGATTTGCTGAGCTCTTGTCCACCAAGTTCAAGTATAGATATGAGGGCAAGATCACCAATTACTTCCACAAAACCCTAGCCCATGTCCCAGAGATCATTGAACGTGACGGTTCTATCGGAGCTTGGGCAAGTGAAGGCAACGAGTCTG--------------AACAGTGAGAATATGGAACGAGACTGTGTCCAACTTGACCCTTATGGCTCTAGGTTCGTCTGCTCCTGAAATTCTCCTTTCTGTGATTGAAGTATGTGGCCATAACTTTGAGGCTGGGGACCTCGGTCCCAGCACAATTGTCGGCAGTGCTGCATTCAATATGTTCATCATTATCGCTCTTTGCGTCTATGTGGTACCCGATGGAGAAACAAGGAGGATTAAACATCTTAGAGTTTTCTTTGTCACCGCAGCTTGGAGCATATTTGCCTATACTTGGCTGTATATGATCTTGTCCGTTTTTTCACCAGGTGTCGTTGAAGTCTGGGAAAGTTTGCTTACTTTTTTCTTCTTTCCTATTTGTGTTGTGTTTGCTTGGGTCGCAGACAGGAGGTTGTTGTTTTACAAATATGTCTACAAAAGGTATCGGGCTGGAAAGCAGAGGGGAATGATCATTGAAACTGAAGGAGATAGACCATCCTCCAAAGCTGATATCGAGATGGATGGTAAGGCTCTCAACTCCCACACAGAAAACTTCCTTGATGGGAAATCATAATTAAAAAACCCAATGGTGAGACCTCCACAACAACTATTCGAGTGTGGAATGAAACAGTTTCCAATTTAACGCTTATGGCACTTGGGTCATCTGCCCCTGAAATTCTTTTGTCATTGATTGAGGTATGTGGTCATAATTTTATTGCTGGAGATCTTGGTCCATCCACCATTGTTGGGAGTGCAGCATTTAACATGTTTATCATTATTGCTATTTGTGTCTATGTTATACCTGATGGTGAAGTTCGAAAGATCAAGCATCTTCGAGTATTTTTTGTGACTGCAGCATGGAGCATCTTTGCATACATATGGTTATATATGATCCTTGCTGTGTTCTCTCCTGGAGTGGTGCAAGTGTGGGAAGGTTTGCTCACGTTGTTCTTTTTTCCTGTGTGTGTTGTCCTTGCCTGGGTGGCAGACCGACGTCTTCTCTTCTACAAGTATATGCACAAAAAGTATC
MHNLS17139_V_helenae_EU663012   ----GTTTGGTCCTGACCTTG-AATCAGTTATTACTTAATATACACATGCAAGCCTCCACACCCCTGTGAAAACGCCCTTAAA-TCCCCATTAGGGATAAGGAGCCGGTATCAGGCACAAC-CATTTGCCCAAAACACCTAGCTTCGCCACACCCACAAGGGAAATCAGCAGTGATTAACATTGAACATAAGCGACAGCTTGATTCAGTTAAAGTAAAT-AGGGCCGGCAAATCTGGTGCCAGCCGCCGCGGTTACACCACGTGGCTCAAATTGACATCTATCGGCGTAAAGCGTGATTAAAGTTAAACCCC--TGTTAGAGTTAAACTAAAACTAAGCTGTGACACGCCTGTGCTTAAGAAACTCAAAAACGAAAGTTACTCCAATTTAACCAACTTGAACTCACGACAGCTAAGACACAAACTGGGATTAGATACCCCACTATGCCTAGCCGTAAACTTTAAATTACAACTT-AATCGCCAGGGAACTACGAGCAAAGCTTAAAACCCAAAGGACTTGACGGTACCCCACATCCACCTAGAGGAGCCTGTCCTATAATCGATATTCCCCGCTTAACCTCACCACTTCTAGCCCGTTCAGCCTGTATACCTCCGTCGTCAGCTTACCACGTGAGCGAAACTCAGTGAGCTCAATGCCC-GTGCGCCAACACGTCAGGTCAAGGTGCAGCAAATGAAGTGGGAAAAGATGGGCTACACTCTCTAACTTAAAGAACACGGAAGACTATCTATGCAACCTAGTCTAAAGGCGGATTTAGAAGTAAAAAGAAAAA--GAGTATTC-TTTTTAACTTGGCACT-GGGGTGTGTACACACCGCCCGTCACCCTCTTCAAAG--CTAC-CAAAAAGTAA-ATAACCAACGCATGCAACACAGAAGAGGCAAGTCGTAACATGGTAAGTATACCG---TACTAATTCCTCAATTTACTAACAACCCTTAAACAATACTGAGTAATTCTATATAC-ATATAGAAAATTTTATGTTAAAACTAGTAACAAGAAGAAGCACTTCTATTATA-ATGCAAGTATAAATCAGACAGGACACACCACTGATAATTA-ACACAAATGAACACAAAGTAGTAACCTAACAAGAAAACTCTACT-CATA-TTATATGTTAATCTAACACTAGAGCATTTCAAAAAAGATTGAAAGAAAGAGAAGGAACTCGGCAAA-TATTAACCTCGCCTGTTTACCAAAAACATCGCCTCTTGA-CA-TATTATAAGAGGTCCAGCCTGCCCAGTGACTCTGTTCAACGGCCGCGGTATCCTAACCGTGCGAAGGTAGCGTAATCACTTGTTCTTTAAATGAGGACTAGTATGAATGGCACCACGAGGGTTATACTGTCTCCTCTTTCTAATCAGTGAAACTAATCTCCCCGTGAAGAAGCGAGGATAAAACTATAAGACGAGAAGACCCTATGGAGCTTTAAATAAA-GTAACACCTGCACCAATT-TAGCATAAATTTCAGAA-AATCT-CATTAGCTTGTGCAAGATGC-TTACAAGTTTTAGGTTGGGGTGACCGCGGAGTAAAAAATAACCTCCACATTGAAAGGAG--CTAATCCTTAGCTAAGAGCCACACCTCCAAGCACCAATAAAATGACATCAATTGACCCAATAATTTGATCAACGAACCAAGTTACCCTAGGGATAACAGCGCAATCCACTTTAAGAGCCCCTATCGACAAGTGGGTTTACGACCTCGATGTTGGATCAGGGTATCCCAGTGGTGCAGCCGCTACTAAAGGTTCGTTTGTT------------------------------------------------------------------------------------------------------------------------------------------------------------------------------------------------------------------------------------------------------------------------TTATTTCATACTTCAGTTGCATGAAAGCTGCCCCTATGAAAGAAGCCAGTGTCAGAGGACAAAGTGGCCTGGCCTATCCGGGTCTTCGGACCCATGGTACTCTGGAGAGCATAGGTGGGCTAATGGGTAGTTCAAGAGGAGGTGGACTTCCATCCCTGACAGATACCTTTGAACATGTCATAGAAGAACTCCTAGAAGAGGAACAAAACATAAGGCAGAGTGAGGAGAACAAGGACTCAGATATGTATTCGTCGAGGGTTATGCTGAGCACTCAAGTGCCTTTGGAGCCCCCTTTGCTTTTTCTTCTCGAGGAGTATAAAAATTACCTGGATGCTGCAAACATGTCCATGAGGGTACGGCGCCACTCGGACCCAGCCCGGCGTGGGGAACTGAGCGTATGTGACAGTATTAGCGAGTGGGTGACGGCAGCAGACAAGAAAACTGCGATAGATATGGCGGGTCAAACAGTCACCGTTCTTGAAAAAGTCCCAGTACCCAAGGGTCAACTGAAACAATATTTCTATGAGACCAAATGCAATCCTATGGGCTACATGAAGGAAGGTTGCAGGGGCATCGACAAGAGGTACTGGAACTCGCAATGCCGAACTACCCAGTCTTACGTGCGCGCTCTCACCATGGATAGCAAAAAAAAAG----------------------------------------------ACCCTCCTATTTATTATTCCCACCCTATGCTATATTGTCCCAATCCTACTGGCAGTTGCTTTTCTCACCCTAGTTGAACGCAAAGTGTTAGGCTACATACAACACCGCAAAGGACCTAACATTGTAGGCCCAATAGGTCTCCTCCAACCCATTGCAGATGGAGTAAAACTATTTATCAAAGAACCAATTCGACCAGCCACCTCATCACAAACCCTTTTTTTACTGACTCCTACCCTAGCCCTAGCCCTAGCATTAATTGTCTGAACTCCACTACCCATACCCATTTCACTGTCAGATATAAACCTAGGAGTCCTATTTATCTTAGCCCTCTCAAGCCTAACAGTCTACTCTATTCTGGGATCAGGTTGAGCATCAAATTCAAAATACGCCCTAATTGGGGCATTACGAGCAGTTGCACAAACTATCTCTTATGAAGTCACTTTAGCATTAATTCTTCTCTGCACCATCCTTCTATCAGGCAACTTCACCCTACAAAACTTCAGCATCACCCAAGAATCAACCTGACTATTTATCCCCATCTGACCAATAGCAATAATATGATATATTTCCACTCTAGCAGAAACTAATCGAGCACCATTTGATCTCACTGAAGGCGAATCTGAGCTTGTCTCAGGGTTTAACGTAGAATATGCAGGAGGCCCATTTGCATTATTTTTCCTAGCAGAATACGCAAATATTCTAATAATAAATACCATTTCTTCAATTATTTTCTTAGGCTCCACAGCAATAATATTTCTTCCTATAACAACTATATCCCTTATGACCAAAGCCGCCTTATTGTCCATAGTATTTTTATGAGTACGGGCCTCCTACCCACGATTTCGCTACGATCAACTAATGCACTTAGTATGGAAAAATTTCCTTCCCATAACCCTCGCTTTAACCATCTGACATATTGCTTTTCCAAT----------------------------CAGAACCATGACTGATAAGTACAGGTTGCACCTCTCCGTTGCTGACCTGCTGTTTGTGTTCACGCTTCCGTTCTGGTCTGTGGATGCCGTCATTGGTTGGTACTTTAAAGAATTCTTGTGCAAAGCCATCCATGTCATTTACACGGTCAACCTCTACAGCAGCGTCTTAATCTTGGCCTTTATCAGCTTGGATCGGTACTTGGCGATTGTCCACGCCACCAACAGCCAAGGATCTAGGAAACTCTTGGCGGAGAAAATTGTGTACGCTGGAGTATGGCTTCCAGCTATTTTGTTGACTGTGCCCGACATTGTATTTGCCAGCGTGATGGAAATAGACGAAAACTATGTGTGTGACCGAGCTGTTGCCCACCCCACCACGCTCCCCCAGCCGGAGATCCAGCCTGTCCAGCCTCTTTCCATCTACCGATCAGCTGGAGCTGGTCACGGAGTTCCTGGGAGGGGACATGGTGAATCAAAGCTTCATCTGTGACCAGGATGACGAGACGTTTGTGAAGTCCATCATCATTCAGGACTGTATGTGGAGCGGCTTTTCTGCGGCGGCCAAGCTGGAGAAAGTGGTGTCGGAGAAGCTGGCGTCTTACCAGGCTTCTAGGAAGGAGAGTTCTGTATCCCCCCAAAACCAGCCGCAGAGCCCGCAGAAGGCTCCTGCCTGCCAGGAGAACGTCAGCCCCATAGGAACCAGTAGGACCAGCAGTGGTTACCTACAGGATCCAAGTTCTGAATGCATAGACCCTTCAGTCTGCAGAGTCACCAGTGTTTCCTGGGAACGGGCACATGCAACCACTCTCTGAAAACATCAGGAAGTACGTCATGAGCCACTTCCGCTGGAATAAGTTTGGCAGAAAAAACAGCACCGGTAGCGATAGCAACAATGCAGGTTACAAACGGGAAGATATAGCCAATTACCCCATATTYAACCTGTTCCCAAGTAGTGACAACCAAAACACACAAGATGGAAATTTAGAAGAAGAATCTATGGACAGACAAGACAATAAGAGGTCATATTCTATGGAACATTTCCGATGGGGCAAACCYGTCGGCAAGAAAAGGAGACCCATTAAGGTTTTCCCTAGTGATGCAGAGGAAGAGTCATCCGAAGTCTACCCAACGGAGTACAGAAGAGAGTTGTCTGTMGAGATTGACTACCCYGATAGCAACTCTGAAGAAGATATAGACGACAGTGAGTTGATGGAAAGCCCAGCGAAAAAAGGTCGGAAGTATAAAATGCATCATTTTCGATGGGAAGGTCCACCCAAAGACAAACGATACGGAGGATTCATGACCCCTGAGCGCAGTCAGACCCCTCTAATGACTCTTTTCAAAAACGCCATTATTAAAAAGGGCAAACCCACCAATGAAGAACGAAAGAAATGGCTGGCAACACTTGACAAACACCTAAGGAAGAAGATGAATTTAAAACCTATTATGAGAATGAATGGAAACTTTGCTCGAAAGCTTATGTCCAAGGAAACAGTCGAGGCCATTTGCGAGCTAATACATTCCGAGGAGAGGCAAGTGGCCCTCAAAGAACTTATGGACTTGTATCTCAAGATGAAACCAGTGTGGCGATCTTCATGCCCAGCCAAAGAGTGCCCAGAGTTGCTCTGCCAGTACAGTTATCACTCTCAGCGATTTGCTGAGCTCTTATCCACCAAGTTCAAGTATAAATATGAGGGCAAGATCACCAATTACTTCCACAAAACCCTAGCCCATGTCCCAGAGATCATTGAACGTGATGGTTCTATTGGAGCTTGGGCAAGTGAAGGCAACGAGTCTGGTAATAAACTGTTCAACAGTGAGAATATGGAACGAGACTGTGTCCAACTTGACCCTTATGGCTCTAGGTTCGTCTGCTCCTGAAATTCTCCTTTCTGTGATTGAAGTATGTGGCCATAACTTTGAGGCTGGGGACCTCGGTCCCAGCACAATTGTCGGCAGTGCTGCATTCAATATGTTCATCATTATCGCTCTTTGCGTCTATGTGGTACCTGATGGAGAAACAAGGAGGATTAAACATCTTAGAGTTTTCTTTGTCACCGCAGCTTGGAGCATATTTGCCTACACTTGGCTGTATATGATCTTGTCTGTTTTTTCACCTGGTATCGTGGAAGTCTGGGAAAGTTTACTTACTTTTTTCTTCTTTCCTATTTGTGTTGTGTTTGCTTGGGTCGCAGACAGGAGGTTGTTGTTTTACAAATATGTCTACAAAAGGTACCGGGCTGGAAAGCAGAGGGGAATGATCATTGAAACCGAAGGAGATAGA----------------------------------------------------------------------AGAAATCATAATTAAAAAACCCAATGGTGAGACCTCCACAACGACTATTCGAGTGTGGAATGAAACAGTTTCTAATTTAACGCTCATGGCACTTGGGTCATCTGCTCCTGAAATTCTTTTGTCATTGATTGAGGTATGTGGTCATAATTTTATTGCTGGAGATCTTGGTCCATCCACCATTGTTGGGAGTGCAGCATTTAACATGTTTATCATTATTGCTATTTGTGTCTATGTCATACCTGATGGTGAAGTTCGAAAGGTCAAGCATCTTCGAGTATTTTTTGTGACTGCAGCATGGAGCATCTTTGCATACATATGGTTATATATGATCCTTGCTGTGTTCTCTCCTGGAGTGGTGCAAGTGTGGGAAGGTTTGCTCACGTTGTTCTTTTTTCCTGTGTGTGTTGTCCTCGCCTGGGTGGCAGACCGACGTCTTCTCTTCTACAAATATATGCACAAAAAGTATC
USNM538863_V_spinosa_EU663023   ------------------TTGAAGTCAGTTATTACTTAATATACACATGCAAGTCTCCGCACCCCTGTGAGAACGCCCTTATAATCCCCATTAGGGATAAGGAGCTGGTATCAGGCACAAT-AATCTGCCCAAAACACCTAGCCACGCCACACCCACAAGGGAACTCAGCAGTGATTAACATTGAATATAAGCGACAGCTTGATTCAGTTAAAGTAACA-AGAGCCGGCAAATCTGGTGCCAGCCGCCGCGGTTACACCACGTGGCTCAAATTGACCTCTACCGGCGTAAAGCGTGATTAAAGTTCC-TCAC--CACTAGAGTTAAACTAAAACTAAGCTGTGACACGCTTGTGTTTAAGAAGCCCAAAAACGAAAGTTACTCCAATTTAACCAGCTTGAATTCACGACAGCTAAGACACAAACTGGGATTAGATACCCCACTATGCTTAGCCGTAAACTTTAAATTACACCCA-AATCGCCAGGGAACTACGAGCAAAGCTTAAAACCCAAAGGACTTGACGGTACCCCACATCCACCTAGAGGAGCCTGTCCTATAATCGATACCCCCCGCTAAACCTCACCACTTTTAGCCTATTCAGCCTGTATACCTCCGTCGTCAGCTTACCACGTGAGCGCAACTTAGTGAGCTTAATGCCC-ATACGCCAATACGTCAGGTCAAGGTGCAGCAAATAAAGTGGGAAGAGATGGGCTACACTCTCTAATATAGAACACACGGAAGACTACCTATGAAATCTAGTCTAAAGGCGGATTTAGAAGTAAAAAGAAAAAA-GAATATCC-TTTTTAACCCGGCACT-GGGGTGTGTACACACCGCCCGTCACCCTCTTCAAGA--CCCC-CTAAAAGTAA-TTAACTAATGCACGCAACACAGAAGAGGCAAGTCGTAACATGGTAAGTATACCGGA-AATTAATTCCAACATTATTAAAGAACCCTTATTTAAAACTGAGTAATTCTATACCA-ATATAGAAAATTTTATGTTAAAACTAGTAACAAGAAGAAGAACTTCTTATAAA-ATGCAAGTGTAAATCAGACAGGACATCCCACTGATAATTA-TTGCCAATGAACATAAAGTAGCAACCTCACAAGAAAACCCTACT--AAA-TAAAGCATTAACCTAACACCAGAGCATTACAAAAAAGATTAAAAGGAAGAGAAGGAACTCGGCAAA-TATTAACCCCGCCTGTTTACCAAAAACATCGCCTCTTGA-AT-AAATATAAGAGGTCCAGCCTGCCCAGTGACTCTGTTCAACGGCCGCGGTATCCTAACCGTGCGAAGGTAGCGTAATCACTTGTTCTTTAAATGAGGACTAGTATGAATGGCACCACGAAGGTTATACTGTCTCCTCTCCCTAATCAGTGAAACTAATCTTCCCGTGAAGAAGCGGGAATATATCTATAAGACGAGAAGACCCTATGGAGCTTTAAACCAA-GTAACACTTGCACTAACT-TAATACAAATTTCAGAAAAACCT-TATTTACCCATGCAAGATCA-TTACCAGTTTTAGGTTGGGGTGACCGCGGAGTAAAACACAACCTCCACATTGAAAGGAA-CCCACTCCTCAGCCAAGAGTAACATCTCTACGCACCATTACAATGACATTAATTGACCCAATGTTTTGATCAACGAACCAAGTTACCCTAGGGATAACAGCGCAATCCACTTCAAGAGCTCCTATCGACAAGTGGGTTTACGACCTCGATGTTGGATCAGGGTATCCCGGTGGTGCAGCCGCTACCAAAGGTTCGTTTGTT------------------------------------------------------------------------------------------------------------------------------------------------------------------------------------------------------------------------------------------------------------------------TTATTTCATACTTCAGTTGCATGAAAGCTGCCCCTATGAAAGAAGCCAGTGTCAGAGGACAAAGTGGCCTGGCCTATCCGGGTCTTCGGACCCATGGTACTCTGGAGAGCATAGGTGGGCCAATGGGTAGTTCAAGAGGAGGTGGACTTCCATCCCTGACAGATACCTTTGAACATGTCATAGAAGAACTCCTAGAAGAGGAACAAAACATAAGGCAGAGTGAGGAGAACAAGGACTCAGATATGTATTCGTCAAGGGTTATGCTGAGCACTCAAGTGCCTTTGGAGCCCCCTTTGCTTTTTCTTCTCGAGGAGTATAAAAATTACCTGGATGCTGCAAACATGTCCATGAGGGTACGGCGCCACTCAGACCCAGCCCGGCGCGGGGAATTGAGCGTCTGTGACAGTATTAGCGAGTGGGTGACGGCAGCAGACAAGAAAACTGCGATAGATATGGCAGGTCAAACAGTCACTGTTCTTGAAAAAGTCCCAGTACCCAAGGGTCAACTGAAACAATATTTCTATGAGACCAAATGCAATCCTATGGGCTACATGAAGGAAGGTTGCAGGGGCATCGACAAGAGGTACTGGAACTCGCAATGCCGAACTACCCAGTCTTACGTGCGCGCTCTCACCATGGATAGCAAAAAAAAAGTTGGTTGGCGCTTTATAAGAATAGACACTTCTTGTGTATGCACACTAACCTTATATTTATTATCCCCACCCTATGCTACATCGCACCAATTCTTCTGGCAGTTGCTTTCCTCACCCTTATTGAACGCAAAGTCCTAGGATATATGCAACACCGAAAAGGTCCAAATATTGTAGGTCCCACGGGTCTTCTACAACCAATTGCAGACGGAGTAAAGCTATTTATTAAAGAACCTATTCGACCAGCCACCTCATCACAAACCCTATTCCTGCTAACCCCAACCTTAGCATTAGCCCTAGCTATAATCGTATGGACTCCCTTACCCATACCAATTTCCCTATCCGACATAAACCTCGGAGTTCTGTTCATTCTCGCTTTATCTAGTCTAACAGTTTACTCAATTCTAGGGTCAGGCTGAGCATCCAACTCAAAATACGCTTTAATTGGAGCATTACGAGCAGTTGCACAAACAATCTCTTATGAAGTCGCCCTAGCATTAATTTTACTATGCGCTATTTTACTATCAGGAAATTTTTCTCTACAAAATTTTAGTGTCGCACAAGAGTCAATTTGACTTTTAGTCCCTATTTGACCCATAGCCATGATATGGTATATTTCAACTCTAGCAGAAACCAATCGAGCACCATTTGACCTCACTGAGGGAGAATCCGAACTTGTCTCAGGGTTTAATGTAGAATATGCAGGAGGACCATTTGCACTATTCTTTCTTGCAGAGTACGCAAACATCTTGATAATAAACACCATTTCCTCAATTATTTTCCTAGGCTCAACAGCCATAATACTTCTCCCCCTAACAACCATATCACTTATAACCAAAGCTGCCCTACTTTCCATAGTATTCCTATGAGTACGAGCCTCTTACCCACGATTTCGCTACGACCAACTTATGCACCTAGTATGAAAAAATTTCCTCCCTCTAACCCTCGCCCTAACTATTTGACACATTGCTCTCCCAATCTCCTTAATATATGCCCCCCCAATTACACAGAACCATGACTGATAAGTACAGGTTGCACCTTTCCGTTGCTGACCTTCTGTTTGTGTTCACGCTTCCATTCTGGTCCGTGGATGCCGCCATTGGTTGGTACTTTAAAGAATTCTTGTGCAAAGCCGTCCACGTCATTTACACGGTCAACCTCTACAGCAGCGTCTTAATCTTGGCCTTCATCAGCTTGGATCGGTACTTGGCAATTGTCCACGCCACCAACAGCCAAGGATCTAGGAAATTCTTGGCGGAGAGGATTGTGTACGCTGGAGTGTGGCTTCCAGCAATTTTGCTGACTGTGCCCGACCTTGTATTTGCCAGCGTGTCGGACATAGAAGACAAATATGTGTGTGACC------------------------------AGCCGGAGATCCAGCCTGTCCAGCCTCTTTCCGTCTACCGATCAGCTGGAGCTGGTCACGGAGTTCCTGGGAGGGGACATGGTGAATCAAAGCTTCATCTGTGACCAGGATGACGAGACATTTGTGAAGTCCATCATCATTCAGGACTGTATGTGGAGCGGCTTTTCTGCGGCGGCCAAGCTGGAGAAAGTGGTGTCAGAGAAGCTGGCGTCTTACCAGGCTTCTAGGAAGGAGAGTTCTGTGTCCCCCCAAAACCAGCCGCAGAGCCCGCAGAAGGTGCCTGCCTGCCAGGAGAACGTCAGCCCCATAGGAACCAGTAGGACCAGCAGTGGTTACCTACAGGATCCAAGTTCTGAATGCATAGACCCTTCG----------TCACCAGTGTTTCCCGGGAATGGGCACATGCAACCACTCTCTGAAAACATCWGGAAGTACGTCATGAGCCACTTCCGCTGGAATAAGTTTGGC?GAAAGAACAGCACCAGTAGCGATAGCAACAATGCAGGTTACAAACGGGAAGATATAGCCAACTACCCCATATTCAACCTGTTCCCAAGTAGTGA?AACCAAAACACACAAGATGGAAATTTGGAAGAAGAATCTATGGACAGACAAGACAATAAGAGGTCATATTCTATGGAACACTTCCGATGGGGCAAACCCGTCGGCAAGAAAAGGAGACCCATTAAGGTTTTCCCTAGTGATGCAGAGGAAGAGTCATCTGAAGTCTACCCAACAGAGTACAGAAGAGAGTTGTCTGTAGAGATTGACTACCCCGATAGCAACTCTGAAGAAGATATCGACGACAGCGAGTTGATTGAAAGCCCAGTGAAAAAAGGTCGGAAGTATAAAATGCATCATTTTCGATGGGAAGGTCCACCCAAAGACAAACGATACGGAGGATTCATGACCCCTGAGCGCAGTCAGACCCCTCTAATGACTCTTTTCAAAAATGCCATTATTAAAAAGGGCAAAGCCACCAATGAAGAACGAAAGAAATGGCAAGCAACACTAGACAAACACCTTAGGAAGAAGATGAATTTGAAACCTATTATGAGAATGAATGGAAACTTTGCTCGAAAGCTCATGTCCAAGGAAACAGTCGAGGCCATTTGCGAACTAATACATTCTGAGGAGAGGCAAGTGGCCCTCAAAGAACTTATGGACTTGTATCTCAAGATGAAACCAGTGTGGCGATCTTCATGCCCAGCCAAAGAGTGCCCAGAGTTGCTCTGCCAGTACAGTTACCACTCTCAGAGATTTGCTGAGCTCTTGTCCACCAAGTTCAAGTATAGATATGAGGGCAAGATCACCAATTACTTCCACAAAACTCTAGCCCATGTCCCAGAGATCATTGAACGTGACGGTTCTATCGGAGCTKGGGCAAGTGAAGGCAACGAGTCTGGTAATAAACTGTTCAACGGTGAGAATATGGAACGAGACTGTGTCCAACTTGACCCTTATGGCTCTAGGTTCGTCTGCTCCTGAAATTCTCCTTTCTGTGATTGAAGTATGTGGCCATAACTTTGAGGCTGGGGACCTCGGTCCCAGCACAATTGTCGGCAGTGCTGCATTCAATATGTTCATCATTATCGCTCTTTGCGTCTATGTGGTACCTGATGGAGAAACAAGAAGGATTAAACATCTTAGAGTTTTCTTTGTCACCGCAGCTTGGAGCATATTTGCCTATACTTGGCTGTATATGATCTTGTCCGTTTTTTCACCTGGTATCGTTGAAGTCTGGGAAAGTTTACTTACTTTTTTCTTCTTTCCTATTTGTGTTGTGTTCGCTTGGGTCGCAGACAGGAGGTTGTTGTTTTACAAATATGTCTACAAAAGGTACCGGGCTGGAAAGCAGAGGGGAATGATCATTGAAACCGAAGGAGATAGACCATCCTCCAAAGCTGATATCGAGATGGATGGTAAGGCTCTCAACTCTCACACAGAAAACTTCCTTGATGAGAAATCATAATTAAAAAACCCAATGGTGAGACCTCCACAACAACTATTCGAGTGTGGAATGAAACAGTTTCCAATTTAACGCTCATGGCACTTGGGTCATCTGCCCCTGAAATTCTTTTGTCATTGATTGAGGTATGTGGTCATAATTTTATTGCTGGAGATCTTGGTCCATCCACCATTGTTGGGAGTGCAGCATTTAACATGTTTATCATTATTGCTATTTGTGTCTATGTCATACCTGATGGTGAAGTTCGAAAGATCAAGCATCTTCGAGTATTTTTTGTGACTGCAGCATGGAGCATCTTTGCATACATATGGTTATATATGATCCTTGCTGTGTTCTCTCCTGGAGTGGTGCAAGTGTGGGAAGGTTTGCTCACGTTGTTCTTTTTTCCTGTATGTGTTGTCCTCGCTTGGGTGGCAGACCGACGTCTTCTCTTCTACAAATATATGCACAAAAAGTATC
[truncated: 6,563 more chars]
